# Supplementary material for: Multiple sclerosis genetic and non-genetic factors interact through the transient transcriptome
Source: Sci Rep. 2022 May 9;12:7536. doi: 10.1038/s41598-022-11444-w (PMC9085834; doi:10.1038/s41598-022-11444-w)
Supplement: Supplementary file 2 — Supplementary Information 2. [file 41598_2022_11444_MOESM2_ESM.xlsx]

## Sheet: S1. MS GWAS ROI
Supplementary Table S1. MS-associated genomic positions from GWAS catalog after QC process filtering, used as Region of Interest (ROI) for the analysis.
ID (CHR_POS)	DATE ADDED TO CATALOG	PUBMEDID	FIRST AUTHOR	PUB DATE	JOURNAL	LINK	PUB TITLE	DISEASE/TRAIT	INITIAL SAMPLE SIZE	REPLICATION SAMPLE SIZE	REGION	CHR_ID	CHR_POS	REPORTED GENE(S)	MAPPED_GENE	UPSTREAM_GENE_ID	DOWNSTREAM_GENE_ID	SNP_GENE_IDS	UPSTREAM_GENE_DISTANCE	DOWNSTREAM_GENE_DISTANCE	STRONGEST SNP-RISK ALLELE	SNPS	MERGED	SNP_ID_CURRENT	CONTEXT	INTERGENIC	RISK ALLELE FREQUENCY	P-VALUE	PVALUE_MLOG	P-VALUE (TEXT)	OR or BETA	95% CI (TEXT)	PLATFORM [SNPS PASSING QC]	CNV	MAPPED_TRAIT	STUDY ACCESSION	GENOTYPING TECHNOLOGY
1_100775337	2018-04-25	24076602	Beecham AH	2013-11-01	Nat Genet	www.ncbi.nlm.nih.gov/pubmed/24076602	Analysis of immune-related loci identifies 48 new susceptibility variants for multiple sclerosis.	Multiple sclerosis	14,498 European ancestry cases, 24,091 European ancestry controls	14,802 European ancestry cases, 26,703 European ancestry controls	1p21.2	1	100775337	VCAM1	VCAM1 - EXTL2	ENSG00000162692	ENSG00000162694		36292	97035	rs7552544-A	rs7552544	0	7552544	intergenic_variant	1	0.43	2e-16	15.699		1.1		Illumina [161311]	N	multiple sclerosis	GCST005531	Targeted genotyping array [ImmunoChip]
1_100865980	2012-10-24	21833088	Sawcer S	2011-08-11	Nature	www.ncbi.nlm.nih.gov/pubmed/21833088	Genetic risk and a primary role for cell-mediated immune mechanisms in multiple sclerosis.	Multiple sclerosis	9,772 European ancestry cases, 16,849 European ancestry controls	4,218 European ancestry cases, 7,296 European ancestry controls	1p21.2	1	100865980	EXTL2	VCAM1 - EXTL2	ENSG00000162692	ENSG00000162694		126935	6392	rs12048904-A	rs12048904	0	12048904	intergenic_variant	1	NR	4e-08	7.39794		1.09	[1.08-1.11]	Illumina [465434]	N	multiple sclerosis	GCST001198	Genome-wide genotyping array
1_100865980	2012-10-24	21833088	Sawcer S	2011-08-11	Nature	www.ncbi.nlm.nih.gov/pubmed/21833088	Genetic risk and a primary role for cell-mediated immune mechanisms in multiple sclerosis.	Multiple sclerosis	9,772 European ancestry cases, 16,849 European ancestry controls	4,218 European ancestry cases, 7,296 European ancestry controls	1p21.2	1	100865980	VCAM1, EXTL2	VCAM1 - EXTL2	ENSG00000162692	ENSG00000162694		126935	6392	rs12048904-A	rs12048904	0	12048904	intergenic_variant	1	NR	4e-08	7.39794	(Conditioned on rs11581062)	1.09	[1.08-1.11]	Illumina [465434]	N	multiple sclerosis	GCST001198	Genome-wide genotyping array
1_100941963	2012-10-24	21833088	Sawcer S	2011-08-11	Nature	www.ncbi.nlm.nih.gov/pubmed/21833088	Genetic risk and a primary role for cell-mediated immune mechanisms in multiple sclerosis.	Multiple sclerosis	9,772 European ancestry cases, 16,849 European ancestry controls	4,218 European ancestry cases, 7,296 European ancestry controls	1p21.2	1	100941963	SLC30A7, VCAM1	SLC30A7, HNRNPA1P68			ENSG00000162695, ENSG00000230946			rs11581062-G	rs11581062	0	11581062	non_coding_transcript_exon_variant	0	NR	3e-10	9.52288		1.12	[1.1-1.13]	Illumina [465434]	N	multiple sclerosis	GCST001198	Genome-wide genotyping array
1_100947346	2020-02-10	31604244	International Multiple Sclerosis Genetics Consortium	2019-09-01	Science	www.ncbi.nlm.nih.gov/pubmed/31604244	Multiple sclerosis genomic map implicates peripheral immune cells and microglia in susceptibility.	Multiple sclerosis	14,802 European and unknown ancestry cases, 26,703 European and unknown ancestry controls	32,627 European and unknown ancestry cases, 41,672 European and unknown ancestry controls	1p21.2	1	100947346	SLC30A7	SLC30A7			ENSG00000162695			rs11578655-G	rs11578655	0	11578655	intron_variant	0	NR	3e-08	7.52288		1.0866	NR	Affymetrix, Illumina [8278136] (imputed)	N	multiple sclerosis	GCST009597	Genome-wide genotyping array
1_10293054	2008-12-09	18997785	Aulchenko YS	2008-11-09	Nat Genet	www.ncbi.nlm.nih.gov/pubmed/18997785	Genetic variation in the KIF1B locus influences susceptibility to multiple sclerosis.	Multiple sclerosis	45 European ancestry cases,195 European ancestry controls	1,316 European ancestry cases, 1,423 European ancestry controls, 1,318 cases and 1,507 controls from 756 families	1p36.22	1	10293054	KIF1B	KIF1B			ENSG00000054523			rs10492972-C	rs10492972	0	10492972	intron_variant	0	0.27	3e-10	9.52288		1.34	[1.23-1.48]	Affymetrix [~ 250000]	N	multiple sclerosis	GCST000263	Genome-wide genotyping array
1_116495665	2011-03-02	21244703	Wang JH	2011-01-18	Genome Med	www.ncbi.nlm.nih.gov/pubmed/21244703	Modeling the cumulative genetic risk for multiple sclerosis from genome-wide association data.	Multiple sclerosis	2,124 cases, 6,720 controls	1,618 cases, 1,988 controls	1p13.1	1	116495665	CD58	AL390066.2, AL390066.1			ENSG00000286276, ENSG00000224950			rs12025416-?	rs12025416	0	12025416	intron_variant	0	NR	1e-07	7		1.45	[1.25-1.69]	Affymetrix, Illumina [~ 2560000] (imputed)	N	multiple sclerosis	GCST000949	Genome-wide genotyping array
1_116537544	2018-04-25	24076602	Beecham AH	2013-11-01	Nat Genet	www.ncbi.nlm.nih.gov/pubmed/24076602	Analysis of immune-related loci identifies 48 new susceptibility variants for multiple sclerosis.	Multiple sclerosis	14,498 European ancestry cases, 24,091 European ancestry controls	14,802 European ancestry cases, 26,703 European ancestry controls	1p13.1	1	116537544	CD58	CD58			ENSG00000116815			rs6677309-A	rs6677309	0	6677309	intron_variant	0	0.88	5e-42	41.301		1.29		Illumina [161311]	N	multiple sclerosis	GCST005531	Targeted genotyping array [ImmunoChip]
1_116547871	2020-02-10	31604244	International Multiple Sclerosis Genetics Consortium	2019-09-01	Science	www.ncbi.nlm.nih.gov/pubmed/31604244	Multiple sclerosis genomic map implicates peripheral immune cells and microglia in susceptibility.	Multiple sclerosis	14,802 European and unknown ancestry cases, 26,703 European and unknown ancestry controls	32,627 European and unknown ancestry cases, 41,672 European and unknown ancestry controls	1p13.1	1	116547871	CD58	CD58			ENSG00000116815			rs10801908-C	rs10801908	0	10801908	intron_variant	0	NR	5e-70	69.301		1.2987	NR	Affymetrix, Illumina [8278136] (imputed)	N	multiple sclerosis	GCST009597	Genome-wide genotyping array
1_116558335	2009-06-30	19525955	Bahlo M	2009-06-14	Nat Genet	www.ncbi.nlm.nih.gov/pubmed/19525955	Genome-wide association study identifies new multiple sclerosis susceptibility loci on chromosomes 12 and 20.	Multiple sclerosis	1,618 European ancestry cases, 3,413 European ancestry controls	2,256 European ancestry cases, 2,310 European ancestry controls	1p13.1	1	116558335	CD58	CD58			ENSG00000116815			rs1335532-A	rs1335532	0	1335532	intron_variant	0	0.87	1e-07	7		1.28	[NR]	Illumina [302098]	N	multiple sclerosis	GCST000425	Genome-wide genotyping array
1_116558335	2012-10-24	21833088	Sawcer S	2011-08-11	Nature	www.ncbi.nlm.nih.gov/pubmed/21833088	Genetic risk and a primary role for cell-mediated immune mechanisms in multiple sclerosis.	Multiple sclerosis	9,772 European ancestry cases, 16,849 European ancestry controls	4,218 European ancestry cases, 7,296 European ancestry controls	1p13.1	1	116558335	CD58	CD58			ENSG00000116815			rs1335532-A	rs1335532	0	1335532	intron_variant	0	NR	3e-16	15.5229		1.22	[1.19-1.24]	Illumina [465434]	N	multiple sclerosis	GCST001198	Genome-wide genotyping array
1_116561593	2009-06-29	19525953	De Jager PL	2009-06-14	Nat Genet	www.ncbi.nlm.nih.gov/pubmed/19525953	Meta-analysis of genome scans and replication identify CD6, IRF8 and TNFRSF1A as new multiple sclerosis susceptibility loci.	Multiple sclerosis	2,624 European ancestry cases, 7,220 European ancestry controls	2,215 European ancestry cases, 2,116 European ancestry controls	1p13.1	1	116561593	CD58	CD58			ENSG00000116815			rs2300747-A	rs2300747	0	2300747	intron_variant	0	0.88	3e-10	9.52288		1.3	[1.14-1.47]	Affymetrix, Illumina [~ 2560000] (imputed)	N	multiple sclerosis	GCST000424	Genome-wide genotyping array
1_116561593	2012-01-17	22190364	Patsopoulos NA	2011-12-01	Ann Neurol	www.ncbi.nlm.nih.gov/pubmed/22190364	Genome-wide meta-analysis identifies novel multiple sclerosis susceptibility loci.	Multiple sclerosis	5,545 European ancestry cases, 12,153 European ancestry controls		1p13.1	1	116561593	CD58	CD58			ENSG00000116815			rs2300747-A	rs2300747	0	2300747	intron_variant	0	0.91	6e-09	8.22185		1.37	[NR]	Affymetrix, Illumina [2529394]	N	multiple sclerosis	GCST001341	Genome-wide genotyping array
1_116561593	2017-01-27	27386562	Andlauer TF	2016-06-17	Sci Adv	www.ncbi.nlm.nih.gov/pubmed/27386562	Novel multiple sclerosis susceptibility loci implicated in epigenetic regulation.	Multiple sclerosis	4,888 German ancestry cases, 10,395 German ancestry controls	2,903 Sardinian ancestry cases, 3,323 Sardinian ancestry controls	1p13.1	1	116561593	CD58	CD58			ENSG00000116815			rs2300747-?	rs2300747	0	2300747	intron_variant	0		2e-12	11.699		1.33333		Illumina [at least 8143088] (imputed)	N	multiple sclerosis	GCST003566	Genome-wide genotyping array
1_116800821	2020-02-10	31604244	International Multiple Sclerosis Genetics Consortium	2019-09-01	Science	www.ncbi.nlm.nih.gov/pubmed/31604244	Multiple sclerosis genomic map implicates peripheral immune cells and microglia in susceptibility.	Multiple sclerosis	14,802 European and unknown ancestry cases, 26,703 European and unknown ancestry controls	32,627 European and unknown ancestry cases, 41,672 European and unknown ancestry controls	1p13.1	1	116800821	CD2	FTH1P22 - AL157904.1	ENSG00000225079	ENSG00000272715		25198	108328	rs11810158-T	rs11810158	0	11810158	intergenic_variant	1	NR	5e-06	5.30103		1.08003	NR	Affymetrix, Illumina [8278136] (imputed)	N	multiple sclerosis	GCST009597	Genome-wide genotyping array
1_11796321	2020-02-10	31604244	International Multiple Sclerosis Genetics Consortium	2019-09-01	Science	www.ncbi.nlm.nih.gov/pubmed/31604244	Multiple sclerosis genomic map implicates peripheral immune cells and microglia in susceptibility.	Multiple sclerosis	14,802 European and unknown ancestry cases, 26,703 European and unknown ancestry controls	32,627 European and unknown ancestry cases, 41,672 European and unknown ancestry controls	1p36.22	1	11796321	MTHFR	MTHFR			ENSG00000177000			rs1801133-G	rs1801133	0	1801133	missense_variant	0	NR	2e-15	14.699		1.10705	NR	Affymetrix, Illumina [8278136] (imputed)	N	multiple sclerosis	GCST009597	Genome-wide genotyping array
1_119716347	2018-04-25	24076602	Beecham AH	2013-11-01	Nat Genet	www.ncbi.nlm.nih.gov/pubmed/24076602	Analysis of immune-related loci identifies 48 new susceptibility variants for multiple sclerosis.	Multiple sclerosis	14,498 European ancestry cases, 24,091 European ancestry controls	14,802 European ancestry cases, 26,703 European ancestry controls	1p12	1	119716347	PHGDH	PHGDH			ENSG00000092621			rs666930-G	rs666930	0	666930	intron_variant	0	0.53	6e-12	11.2218		1.08		Illumina [161311]	N	multiple sclerosis	GCST005531	Targeted genotyping array [ImmunoChip]
1_119724882	2020-02-10	31604244	International Multiple Sclerosis Genetics Consortium	2019-09-01	Science	www.ncbi.nlm.nih.gov/pubmed/31604244	Multiple sclerosis genomic map implicates peripheral immune cells and microglia in susceptibility.	Multiple sclerosis	14,802 European and unknown ancestry cases, 26,703 European and unknown ancestry controls	32,627 European and unknown ancestry cases, 41,672 European and unknown ancestry controls	1p12	1	119724882	PHGDH	PHGDH			ENSG00000092621			rs483180-C	rs483180	0	483180	splice_region_variant	0	NR	1e-17	17		1.08589	NR	Affymetrix, Illumina [8278136] (imputed)	N	multiple sclerosis	GCST009597	Genome-wide genotyping array
1_119731286	2020-02-10	31604244	International Multiple Sclerosis Genetics Consortium	2019-09-01	Science	www.ncbi.nlm.nih.gov/pubmed/31604244	Multiple sclerosis genomic map implicates peripheral immune cells and microglia in susceptibility.	Multiple sclerosis	14,802 European and unknown ancestry cases, 26,703 European and unknown ancestry controls	32,627 European and unknown ancestry cases, 41,672 European and unknown ancestry controls	1p12	1	119731286	PHGDH	PHGDH			ENSG00000092621			rs12094392-C	rs12094392	0	12094392	intron_variant	0	NR	2e-06	5.69897		1.17606	NR	Affymetrix, Illumina [8278136] (imputed)	N	multiple sclerosis	GCST009597	Genome-wide genotyping array
1_150722004	2020-02-10	31604244	International Multiple Sclerosis Genetics Consortium	2019-09-01	Science	www.ncbi.nlm.nih.gov/pubmed/31604244	Multiple sclerosis genomic map implicates peripheral immune cells and microglia in susceptibility.	Multiple sclerosis	14,802 European and unknown ancestry cases, 26,703 European and unknown ancestry controls	32,627 European and unknown ancestry cases, 41,672 European and unknown ancestry controls	1q21.3	1	150722004	HORMAD1	HORMAD1 - CTSS	ENSG00000143452	ENSG00000163131		1109	8184	rs12755416-G	rs12755416	0	12755416	intergenic_variant	1	NR	6e-08	7.22185		1.08249	NR	Affymetrix, Illumina [8278136] (imputed)	N	multiple sclerosis	GCST009597	Genome-wide genotyping array
1_157119355	2020-02-10	31604244	International Multiple Sclerosis Genetics Consortium	2019-09-01	Science	www.ncbi.nlm.nih.gov/pubmed/31604244	Multiple sclerosis genomic map implicates peripheral immune cells and microglia in susceptibility.	Multiple sclerosis	14,802 European and unknown ancestry cases, 26,703 European and unknown ancestry controls	32,627 European and unknown ancestry cases, 41,672 European and unknown ancestry controls	1q23.1	1	157119355	ETV3L	ETV3L - ETV3	ENSG00000253831	ENSG00000117036		6943	1836	rs4661089-T	rs4661089	0	4661089	intergenic_variant	1	NR	2e-06	5.69897		1.06056	NR	Affymetrix, Illumina [8278136] (imputed)	N	multiple sclerosis	GCST009597	Genome-wide genotyping array
1_157699488	2012-10-24	21833088	Sawcer S	2011-08-11	Nature	www.ncbi.nlm.nih.gov/pubmed/21833088	Genetic risk and a primary role for cell-mediated immune mechanisms in multiple sclerosis.	Multiple sclerosis	9,772 European ancestry cases, 16,849 European ancestry controls	4,218 European ancestry cases, 7,296 European ancestry controls	1q23.1	1	157699488	FCRL3	FCRL3			ENSG00000160856			rs3761959-G	rs3761959	0	3761959	intron_variant	0	NR	3e-06	5.52288		1.08	[1.06-1.09]	Illumina [465434]	N	multiple sclerosis	GCST001198	Genome-wide genotyping array
1_157716547	2020-02-10	31604244	International Multiple Sclerosis Genetics Consortium	2019-09-01	Science	www.ncbi.nlm.nih.gov/pubmed/31604244	Multiple sclerosis genomic map implicates peripheral immune cells and microglia in susceptibility.	Multiple sclerosis	14,802 European and unknown ancestry cases, 26,703 European and unknown ancestry controls	32,627 European and unknown ancestry cases, 41,672 European and unknown ancestry controls	1q23.1	1	157716547	FCRL3	AL356276.2 - VDAC1P9	ENSG00000231700	ENSG00000232366		6904	7633	rs2317231-G	rs2317231	0	2317231	intergenic_variant	1	NR	3e-16	15.5229		1.0804	NR	Affymetrix, Illumina [8278136] (imputed)	N	multiple sclerosis	GCST009597	Genome-wide genotyping array
1_157800451	2018-04-25	24076602	Beecham AH	2013-11-01	Nat Genet	www.ncbi.nlm.nih.gov/pubmed/24076602	Analysis of immune-related loci identifies 48 new susceptibility variants for multiple sclerosis.	Multiple sclerosis	14,498 European ancestry cases, 24,091 European ancestry controls	14,802 European ancestry cases, 26,703 European ancestry controls	1q23.1	1	157800451	FCRL1	FCRL1			ENSG00000163534			rs2050568-G	rs2050568	0	2050568	intron_variant	0	0.54	2e-10	9.69897		1.08		Illumina [161311]	N	multiple sclerosis	GCST005531	Targeted genotyping array [ImmunoChip]
1_160420194	2020-02-10	31604244	International Multiple Sclerosis Genetics Consortium	2019-09-01	Science	www.ncbi.nlm.nih.gov/pubmed/31604244	Multiple sclerosis genomic map implicates peripheral immune cells and microglia in susceptibility.	Multiple sclerosis	14,802 European and unknown ancestry cases, 26,703 European and unknown ancestry controls	32,627 European and unknown ancestry cases, 41,672 European and unknown ancestry controls	1q23.2	1	160420194	VANGL2	VANGL2			ENSG00000162738			rs3737798-A	rs3737798	0	3737798	intron_variant	0	NR	4e-14	13.3979		1.0741	NR	Affymetrix, Illumina [8278136] (imputed)	N	multiple sclerosis	GCST009597	Genome-wide genotyping array
1_160432469	2018-04-25	24076602	Beecham AH	2013-11-01	Nat Genet	www.ncbi.nlm.nih.gov/pubmed/24076602	Analysis of immune-related loci identifies 48 new susceptibility variants for multiple sclerosis.	Multiple sclerosis	14,498 European ancestry cases, 24,091 European ancestry controls	14,802 European ancestry cases, 26,703 European ancestry controls	1q23.2	1	160432469	VANGL2, SLAMF6	VANGL2 - SLAMF6	ENSG00000162738	ENSG00000162739		3799	52561	rs17371986-A	rs17371986	0	17371986	regulatory_region_variant	1	0.79	5e-06	5.30103		1.07	[1.04-1.10]	Illumina [161311]	N	multiple sclerosis	GCST005531	Targeted genotyping array [ImmunoChip]
1_160664798	2020-02-10	31604244	International Multiple Sclerosis Genetics Consortium	2019-09-01	Science	www.ncbi.nlm.nih.gov/pubmed/31604244	Multiple sclerosis genomic map implicates peripheral immune cells and microglia in susceptibility.	Multiple sclerosis	14,802 European and unknown ancestry cases, 26,703 European and unknown ancestry controls	32,627 European and unknown ancestry cases, 41,672 European and unknown ancestry controls	1q23.3	1	160664798	SLAMF1	SLAMF1 - SETP9	ENSG00000117090	ENSG00000235101		17503	5350	rs6427540-C	rs6427540	0	6427540	intergenic_variant	1	NR	1e-09	9		1.106	NR	Affymetrix, Illumina [8278136] (imputed)	N	multiple sclerosis	GCST009597	Genome-wide genotyping array
1_160734175	2020-02-10	31604244	International Multiple Sclerosis Genetics Consortium	2019-09-01	Science	www.ncbi.nlm.nih.gov/pubmed/31604244	Multiple sclerosis genomic map implicates peripheral immune cells and microglia in susceptibility.	Multiple sclerosis	14,802 European and unknown ancestry cases, 26,703 European and unknown ancestry controls	32,627 European and unknown ancestry cases, 41,672 European and unknown ancestry controls	1q23.3	1	160734175	CD48	CD48 - SLAMF7	ENSG00000117091	ENSG00000026751		22344	4882	rs983494-G	rs983494	0	983494	regulatory_region_variant	1	NR	6e-16	15.2218		1.0875	NR	Affymetrix, Illumina [8278136] (imputed)	N	multiple sclerosis	GCST009597	Genome-wide genotyping array
1_160742014	2018-04-25	24076602	Beecham AH	2013-11-01	Nat Genet	www.ncbi.nlm.nih.gov/pubmed/24076602	Analysis of immune-related loci identifies 48 new susceptibility variants for multiple sclerosis.	Multiple sclerosis	14,498 European ancestry cases, 24,091 European ancestry controls	14,802 European ancestry cases, 26,703 European ancestry controls	1q23.3	1	160742014	SLAMF7	SLAMF7			ENSG00000026751			rs35967351-A	rs35967351	0	35967351	intron_variant	0	0.68	4e-11	10.3979		1.09		Illumina [161311]	N	multiple sclerosis	GCST005531	Targeted genotyping array [ImmunoChip]
1_165863039	2020-02-10	31604244	International Multiple Sclerosis Genetics Consortium	2019-09-01	Science	www.ncbi.nlm.nih.gov/pubmed/31604244	Multiple sclerosis genomic map implicates peripheral immune cells and microglia in susceptibility.	Multiple sclerosis	14,802 European and unknown ancestry cases, 26,703 European and unknown ancestry controls	32,627 European and unknown ancestry cases, 41,672 European and unknown ancestry controls	1q24.1	1	165863039	UCK2	UCK2			ENSG00000143179			rs10918297-G	rs10918297	0	10918297	intron_variant	0	NR	8e-07	6.09691		1.05686	NR	Affymetrix, Illumina [8278136] (imputed)	N	multiple sclerosis	GCST009597	Genome-wide genotyping array
1_173315060	2013-06-05	23412934	Gourraud PA	2013-02-13	Brain	www.ncbi.nlm.nih.gov/pubmed/23412934	A genome-wide association study of brain lesion distribution in multiple sclerosis.	Multiple sclerosis	284 European ancestry individuals		1q25.1	1	173315060	AK127238	TNFSF4 - AL645568.3	ENSG00000117586	ENSG00000232751		107729	36629	rs4916321-?	rs4916321	0	4916321	intergenic_variant	1		7e-06	5.1549	(Cluxel size)			Illumina [208975]	N	multiple sclerosis	GCST001860	Genome-wide genotyping array
1_182579884	2013-06-05	23412934	Gourraud PA	2013-02-13	Brain	www.ncbi.nlm.nih.gov/pubmed/23412934	A genome-wide association study of brain lesion distribution in multiple sclerosis.	Multiple sclerosis	284 European ancestry individuals		1q25.3	1	182579884	RNASEL	RNASEL			ENSG00000135828			rs533259-?	rs533259	0	533259	3_prime_UTR_variant	0		6e-09	8.22185	(Cluxel size)			Illumina [208975]	N	multiple sclerosis	GCST001860	Genome-wide genotyping array
1_192571891	2012-10-24	21833088	Sawcer S	2011-08-11	Nature	www.ncbi.nlm.nih.gov/pubmed/21833088	Genetic risk and a primary role for cell-mediated immune mechanisms in multiple sclerosis.	Multiple sclerosis	9,772 European ancestry cases, 16,849 European ancestry controls	4,218 European ancestry cases, 7,296 European ancestry controls	1q31.2	1	192571891	RGS1	AL390957.1			ENSG00000285280			rs1323292-A	rs1323292	0	1323292	intron_variant	0	NR	2e-08	7.69897		1.12	[1.1-1.14]	Illumina [465434]	N	multiple sclerosis	GCST001198	Genome-wide genotyping array
1_192571891	2020-02-10	31604244	International Multiple Sclerosis Genetics Consortium	2019-09-01	Science	www.ncbi.nlm.nih.gov/pubmed/31604244	Multiple sclerosis genomic map implicates peripheral immune cells and microglia in susceptibility.	Multiple sclerosis	14,802 European and unknown ancestry cases, 26,703 European and unknown ancestry controls	32,627 European and unknown ancestry cases, 41,672 European and unknown ancestry controls	1q31.2	1	192571891	RGS21	AL390957.1			ENSG00000285280			rs1323292-A	rs1323292	0	1323292	intron_variant	0	NR	4e-33	32.3979		1.1625	NR	Affymetrix, Illumina [8278136] (imputed)	N	multiple sclerosis	GCST009597	Genome-wide genotyping array
1_192572342	2018-04-25	24076602	Beecham AH	2013-11-01	Nat Genet	www.ncbi.nlm.nih.gov/pubmed/24076602	Analysis of immune-related loci identifies 48 new susceptibility variants for multiple sclerosis.	Multiple sclerosis	14,498 European ancestry cases, 24,091 European ancestry controls	14,802 European ancestry cases, 26,703 European ancestry controls	1q31.2	1	192572342	RGS1	AL390957.1			ENSG00000285280			rs1359062-C	rs1359062	0	1359062	intron_variant	0	0.83	5e-20	19.301		1.15		Illumina [161311]	N	multiple sclerosis	GCST005531	Targeted genotyping array [ImmunoChip]
1_192575969	2017-01-27	27386562	Andlauer TF	2016-06-17	Sci Adv	www.ncbi.nlm.nih.gov/pubmed/27386562	Novel multiple sclerosis susceptibility loci implicated in epigenetic regulation.	Multiple sclerosis	4,888 German ancestry cases, 10,395 German ancestry controls	2,903 Sardinian ancestry cases, 3,323 Sardinian ancestry controls	1q31.2	1	192575969	RGS1	RGS1, AL390957.1			ENSG00000090104, ENSG00000285280			rs7535818-?	rs7535818	0	7535818	non_coding_transcript_exon_variant	0		2e-15	14.699		1.31579		Illumina [at least 8143088] (imputed)	N	multiple sclerosis	GCST003566	Genome-wide genotyping array
1_198861813	2018-04-25	24076602	Beecham AH	2013-11-01	Nat Genet	www.ncbi.nlm.nih.gov/pubmed/24076602	Analysis of immune-related loci identifies 48 new susceptibility variants for multiple sclerosis.	Multiple sclerosis	14,498 European ancestry cases, 24,091 European ancestry controls	14,802 European ancestry cases, 26,703 European ancestry controls	1q32.1	1	198861813	LOC100131234	MIR181A1HG			ENSG00000229989			rs113116201-G	rs113116201	0	113116201	intron_variant	0	0.02	1e-06	6		1.29	[1.16-1.43]	Illumina [161311]	N	multiple sclerosis	GCST005531	Targeted genotyping array [ImmunoChip]
1_200905600	2018-04-25	24076602	Beecham AH	2013-11-01	Nat Genet	www.ncbi.nlm.nih.gov/pubmed/24076602	Analysis of immune-related loci identifies 48 new susceptibility variants for multiple sclerosis.	Multiple sclerosis	14,498 European ancestry cases, 24,091 European ancestry controls	14,802 European ancestry cases, 26,703 European ancestry controls	1q32.1	1	200905600	C1orf106	INAVA			ENSG00000163362			rs55838263-A	rs55838263	0	55838263	intron_variant	0	0.71	4e-19	18.3979		1.13		Illumina [161311]	N	multiple sclerosis	GCST005531	Targeted genotyping array [ImmunoChip]
1_200906769	2020-02-10	31604244	International Multiple Sclerosis Genetics Consortium	2019-09-01	Science	www.ncbi.nlm.nih.gov/pubmed/31604244	Multiple sclerosis genomic map implicates peripheral immune cells and microglia in susceptibility.	Multiple sclerosis	14,802 European and unknown ancestry cases, 26,703 European and unknown ancestry controls	32,627 European and unknown ancestry cases, 41,672 European and unknown ancestry controls	1q32.1	1	200906769	C1orf106	INAVA			ENSG00000163362			rs59655222-T	rs59655222	0	59655222	intron_variant	0	NR	6e-21	20.2218		1.1049	NR	Affymetrix, Illumina [8278136] (imputed)	N	multiple sclerosis	GCST009597	Genome-wide genotyping array
1_200912467	2012-10-24	21833088	Sawcer S	2011-08-11	Nature	www.ncbi.nlm.nih.gov/pubmed/21833088	Genetic risk and a primary role for cell-mediated immune mechanisms in multiple sclerosis.	Multiple sclerosis	9,772 European ancestry cases, 16,849 European ancestry controls	4,218 European ancestry cases, 7,296 European ancestry controls	1q32.1	1	200912467	C1orf106, KIF21B	INAVA			ENSG00000163362			rs7522462-G	rs7522462	0	7522462	intron_variant	0	NR	2e-09	8.69897		1.11	[1.1-1.13]	Illumina [465434]	N	multiple sclerosis	GCST001198	Genome-wide genotyping array
1_203291372	2020-02-10	31604244	International Multiple Sclerosis Genetics Consortium	2019-09-01	Science	www.ncbi.nlm.nih.gov/pubmed/31604244	Multiple sclerosis genomic map implicates peripheral immune cells and microglia in susceptibility.	Multiple sclerosis	14,802 European and unknown ancestry cases, 26,703 European and unknown ancestry controls	32,627 European and unknown ancestry cases, 41,672 European and unknown ancestry controls	1q32.1	1	203291372	LINC01353	LINC01353 - LINC01136	ENSG00000231507	ENSG00000233791		2568	7386	rs4543864-T	rs4543864	0	4543864	regulatory_region_variant	1	NR	3e-06	5.52288		1.0533	NR	Affymetrix, Illumina [8278136] (imputed)	N	multiple sclerosis	GCST009597	Genome-wide genotyping array
1_207692807	2020-02-10	31604244	International Multiple Sclerosis Genetics Consortium	2019-09-01	Science	www.ncbi.nlm.nih.gov/pubmed/31604244	Multiple sclerosis genomic map implicates peripheral immune cells and microglia in susceptibility.	Multiple sclerosis	14,802 European and unknown ancestry cases, 26,703 European and unknown ancestry controls	32,627 European and unknown ancestry cases, 41,672 European and unknown ancestry controls	1q32.2	1	207692807	CR1L	CR1L			ENSG00000197721			rs7525478-T	rs7525478	0	7525478	intron_variant	0	NR	1e-07	7		1.0697	NR	Affymetrix, Illumina [8278136] (imputed)	N	multiple sclerosis	GCST009597	Genome-wide genotyping array
1_212704434	2020-02-10	31604244	International Multiple Sclerosis Genetics Consortium	2019-09-01	Science	www.ncbi.nlm.nih.gov/pubmed/31604244	Multiple sclerosis genomic map implicates peripheral immune cells and microglia in susceptibility.	Multiple sclerosis	14,802 European and unknown ancestry cases, 26,703 European and unknown ancestry controls	32,627 European and unknown ancestry cases, 41,672 European and unknown ancestry controls	1q32.3	1	212704434	BATF3	BATF3 - NSL1	ENSG00000123685	ENSG00000117697		4594	21719	rs9308424-G	rs9308424	0	9308424	intergenic_variant	1	NR	9e-14	13.0458		1.09457	NR	Affymetrix, Illumina [8278136] (imputed)	N	multiple sclerosis	GCST009597	Genome-wide genotyping array
1_24964519	2020-02-10	31604244	International Multiple Sclerosis Genetics Consortium	2019-09-01	Science	www.ncbi.nlm.nih.gov/pubmed/31604244	Multiple sclerosis genomic map implicates peripheral immune cells and microglia in susceptibility.	Multiple sclerosis	14,802 European and unknown ancestry cases, 26,703 European and unknown ancestry controls	32,627 European and unknown ancestry cases, 41,672 European and unknown ancestry controls	1p36.11	1	24964519	RUNX3	RUNX3			ENSG00000020633			rs6672420-A	rs6672420	0	6672420	missense_variant	0	NR	1e-09	9		1.06338	NR	Affymetrix, Illumina [8278136] (imputed)	N	multiple sclerosis	GCST009597	Genome-wide genotyping array
1_2569783	2017-01-27	27386562	Andlauer TF	2016-06-17	Sci Adv	www.ncbi.nlm.nih.gov/pubmed/27386562	Novel multiple sclerosis susceptibility loci implicated in epigenetic regulation.	Multiple sclerosis	4,888 German ancestry cases, 10,395 German ancestry controls	2,903 Sardinian ancestry cases, 3,323 Sardinian ancestry controls	1p36.32	1	2569783	MMEL1	AL139246.2			ENSG00000225931			rs10797431-?	rs10797431	0	10797431	non_coding_transcript_exon_variant	0		2e-10	9.69897		1.19048		Illumina [at least 8143088] (imputed)	N	multiple sclerosis	GCST003566	Genome-wide genotyping array
1_2585342	2017-07-04	28445677	Steri M	2017-04-27	N Engl J Med	www.ncbi.nlm.nih.gov/pubmed/28445677	Overexpression of the Cytokine BAFF and Autoimmunity Risk.	Multiple sclerosis	2,273 Sardinian cases, 2,148 Sardinian controls	6,840 European ancestry cases, 661 Sardinian cases, 3,176 cases, 6,044 European ancestry controls, 1,244 Sardinian controls, 2,958 controls	1p36.32	1	2585342	TNFRSF14	AL139246.3 - PRXL2B	ENSG00000228037	ENSG00000275125		809	1149	rs60733400-G	rs60733400	0	60733400	regulatory_region_variant	1	0.702	1e-06	6		1.27		Affymetrix [~ 12200000] (imputed)	N	multiple sclerosis	GCST004290	Genome-wide genotyping array
1_2589088	2020-02-10	31604244	International Multiple Sclerosis Genetics Consortium	2019-09-01	Science	www.ncbi.nlm.nih.gov/pubmed/31604244	Multiple sclerosis genomic map implicates peripheral immune cells and microglia in susceptibility.	Multiple sclerosis	14,802 European and unknown ancestry cases, 26,703 European and unknown ancestry controls	32,627 European and unknown ancestry cases, 41,672 European and unknown ancestry controls	1p36.32	1	2589088	FAM213B	PRXL2B, PRXL2B			ENSG00000157870, ENSG00000275125			rs6670198-T	rs6670198	0	6670198	intron_variant	0	NR	2e-36	35.699		1.13675	NR	Affymetrix, Illumina [8278136] (imputed)	N	multiple sclerosis	GCST009597	Genome-wide genotyping array
1_2594226	2018-04-25	24076602	Beecham AH	2013-11-01	Nat Genet	www.ncbi.nlm.nih.gov/pubmed/24076602	Analysis of immune-related loci identifies 48 new susceptibility variants for multiple sclerosis.	Multiple sclerosis	14,498 European ancestry cases, 24,091 European ancestry controls	14,802 European ancestry cases, 26,703 European ancestry controls	1p36.32	1	2594226	MMEL1	MMEL1, MMEL1			ENSG00000142606, ENSG00000277131			rs3748817-A	rs3748817	0	3748817	intron_variant	0	0.65	1e-26	26		1.14		Illumina [161311]	N	multiple sclerosis	GCST005531	Targeted genotyping array [ImmunoChip]
1_2792599	2012-10-24	21833088	Sawcer S	2011-08-11	Nature	www.ncbi.nlm.nih.gov/pubmed/21833088	Genetic risk and a primary role for cell-mediated immune mechanisms in multiple sclerosis.	Multiple sclerosis	9,772 European ancestry cases, 16,849 European ancestry controls	4,218 European ancestry cases, 7,296 European ancestry controls	1p36.32	1	2792599	MMEL1	TTC34, TTC34			ENSG00000215912, ENSG00000275571			rs4648356-C	rs4648356	0	4648356	intron_variant	0	NR	1e-14	14		1.14	[1.12-1.16]	Illumina [465434]	N	multiple sclerosis	GCST001198	Genome-wide genotyping array
1_6452487	2020-02-10	31604244	International Multiple Sclerosis Genetics Consortium	2019-09-01	Science	www.ncbi.nlm.nih.gov/pubmed/31604244	Multiple sclerosis genomic map implicates peripheral immune cells and microglia in susceptibility.	Multiple sclerosis	14,802 European and unknown ancestry cases, 26,703 European and unknown ancestry controls	32,627 European and unknown ancestry cases, 41,672 European and unknown ancestry controls	1p36.31	1	6452487	ESPN	ESPN			ENSG00000187017			rs2986736-C	rs2986736	0	2986736	intron_variant	0	NR	9e-17	16.0458		1.12007	NR	Affymetrix, Illumina [8278136] (imputed)	N	multiple sclerosis	GCST009597	Genome-wide genotyping array
1_6470129	2018-04-25	24076602	Beecham AH	2013-11-01	Nat Genet	www.ncbi.nlm.nih.gov/pubmed/24076602	Analysis of immune-related loci identifies 48 new susceptibility variants for multiple sclerosis.	Multiple sclerosis	14,498 European ancestry cases, 24,091 European ancestry controls	14,802 European ancestry cases, 26,703 European ancestry controls	1p36.31	1	6470129	PLEKHG5	PLEKHG5			ENSG00000171680			rs3007421-A	rs3007421	0	3007421	intron_variant	0	0.13	5e-10	9.30103		1.11		Illumina [161311]	N	multiple sclerosis	GCST005531	Targeted genotyping array [ImmunoChip]
1_64963636	2020-02-10	31604244	International Multiple Sclerosis Genetics Consortium	2019-09-01	Science	www.ncbi.nlm.nih.gov/pubmed/31604244	Multiple sclerosis genomic map implicates peripheral immune cells and microglia in susceptibility.	Multiple sclerosis	14,802 European and unknown ancestry cases, 26,703 European and unknown ancestry controls	32,627 European and unknown ancestry cases, 41,672 European and unknown ancestry controls	1p31.3	1	64963636	JAK1	JAK1			ENSG00000162434			rs72922276-G	rs72922276	0	72922276	intron_variant	0	NR	1e-15	15		1.1642	NR	Affymetrix, Illumina [8278136] (imputed)	N	multiple sclerosis	GCST009597	Genome-wide genotyping array
1_66288850	2020-02-10	31604244	International Multiple Sclerosis Genetics Consortium	2019-09-01	Science	www.ncbi.nlm.nih.gov/pubmed/31604244	Multiple sclerosis genomic map implicates peripheral immune cells and microglia in susceptibility.	Multiple sclerosis	14,802 European and unknown ancestry cases, 26,703 European and unknown ancestry controls	32,627 European and unknown ancestry cases, 41,672 European and unknown ancestry controls	1p31.3	1	66288850	PDE4B	PDE4B			ENSG00000184588			rs566267-G	rs566267	0	566267	intron_variant	0	NR	4e-06	5.39794		1.0527	NR	Affymetrix, Illumina [8278136] (imputed)	N	multiple sclerosis	GCST009597	Genome-wide genotyping array
1_85216337	2020-02-10	31604244	International Multiple Sclerosis Genetics Consortium	2019-09-01	Science	www.ncbi.nlm.nih.gov/pubmed/31604244	Multiple sclerosis genomic map implicates peripheral immune cells and microglia in susceptibility.	Multiple sclerosis	14,802 European and unknown ancestry cases, 26,703 European and unknown ancestry controls	32,627 European and unknown ancestry cases, 41,672 European and unknown ancestry controls	1p22.3	1	85216337	SYDE2	SYDE2 - C1orf52	ENSG00000097096	ENSG00000162642		15321	33616	rs11161550-G	rs11161550	0	11161550	intergenic_variant	1	NR	2e-09	8.69897		1.06101	NR	Affymetrix, Illumina [8278136] (imputed)	N	multiple sclerosis	GCST009597	Genome-wide genotyping array
1_85264137	2020-02-10	31604244	International Multiple Sclerosis Genetics Consortium	2019-09-01	Science	www.ncbi.nlm.nih.gov/pubmed/31604244	Multiple sclerosis genomic map implicates peripheral immune cells and microglia in susceptibility.	Multiple sclerosis	14,802 European and unknown ancestry cases, 26,703 European and unknown ancestry controls	32,627 European and unknown ancestry cases, 41,672 European and unknown ancestry controls	1p22.3	1	85264137	C1orf52	C1orf52 - Y_RNA	ENSG00000162642	ENSG00000265852		4465	159	rs35486093-G	rs35486093	0	35486093	regulatory_region_variant	1	NR	2e-31	30.699		1.20904	NR	Affymetrix, Illumina [8278136] (imputed)	N	multiple sclerosis	GCST009597	Genome-wide genotyping array
1_85281310	2018-04-25	24076602	Beecham AH	2013-11-01	Nat Genet	www.ncbi.nlm.nih.gov/pubmed/24076602	Analysis of immune-related loci identifies 48 new susceptibility variants for multiple sclerosis.	Multiple sclerosis	14,498 European ancestry cases, 24,091 European ancestry controls	14,802 European ancestry cases, 26,703 European ancestry controls	1p22.3	1	85281310	BCL10	AL078459.1			ENSG00000223653			rs12087340-A	rs12087340	0	12087340	intron_variant	0	0.09	1e-20	20		1.21		Illumina [161311]	N	multiple sclerosis	GCST005531	Targeted genotyping array [ImmunoChip]
1_85306326	2012-10-24	21833088	Sawcer S	2011-08-11	Nature	www.ncbi.nlm.nih.gov/pubmed/21833088	Genetic risk and a primary role for cell-mediated immune mechanisms in multiple sclerosis.	Multiple sclerosis	9,772 European ancestry cases, 16,849 European ancestry controls	4,218 European ancestry cases, 7,296 European ancestry controls	1p22.3	1	85306326	DDAH1	AL078459.1			ENSG00000223653			rs233100-G	rs233100	0	233100	intron_variant	0	NR	1e-06	6		1.08	[1.07-1.1]	Illumina [465434]	N	multiple sclerosis	GCST001198	Genome-wide genotyping array
1_85449500	2018-04-25	24076602	Beecham AH	2013-11-01	Nat Genet	www.ncbi.nlm.nih.gov/pubmed/24076602	Analysis of immune-related loci identifies 48 new susceptibility variants for multiple sclerosis.	Multiple sclerosis	14,498 European ancestry cases, 24,091 European ancestry controls	14,802 European ancestry cases, 26,703 European ancestry controls	1p22.3	1	85449500	DDAH1	DDAH1			ENSG00000153904			rs11587876-A	rs11587876	0	11587876	intron_variant	0	0.81	4e-09	8.39794		1.09		Illumina [161311]	N	multiple sclerosis	GCST005531	Targeted genotyping array [ImmunoChip]
1_91756532	2020-02-10	31604244	International Multiple Sclerosis Genetics Consortium	2019-09-01	Science	www.ncbi.nlm.nih.gov/pubmed/31604244	Multiple sclerosis genomic map implicates peripheral immune cells and microglia in susceptibility.	Multiple sclerosis	14,802 European and unknown ancestry cases, 26,703 European and unknown ancestry controls	32,627 European and unknown ancestry cases, 41,672 European and unknown ancestry controls	1p22.1	1	91756532	TGFBR3	TGFBR3			ENSG00000069702			rs12133753-C	rs12133753	0	12133753	intron_variant	0	NR	2e-16	15.699		1.131	NR	Affymetrix, Illumina [8278136] (imputed)	N	multiple sclerosis	GCST009597	Genome-wide genotyping array
1_92474402	2020-02-10	31604244	International Multiple Sclerosis Genetics Consortium	2019-09-01	Science	www.ncbi.nlm.nih.gov/pubmed/31604244	Multiple sclerosis genomic map implicates peripheral immune cells and microglia in susceptibility.	Multiple sclerosis	14,802 European and unknown ancestry cases, 26,703 European and unknown ancestry controls	32,627 European and unknown ancestry cases, 41,672 European and unknown ancestry controls	1p22.1	1	92474402	GFI1	GFI1			ENSG00000162676			rs58394161-C	rs58394161	0	58394161	3_prime_UTR_variant	0	NR	1e-14	14		1.13263	NR	Affymetrix, Illumina [8278136] (imputed)	N	multiple sclerosis	GCST009597	Genome-wide genotyping array
1_92485653	2017-01-27	27386562	Andlauer TF	2016-06-17	Sci Adv	www.ncbi.nlm.nih.gov/pubmed/27386562	Novel multiple sclerosis susceptibility loci implicated in epigenetic regulation.	Multiple sclerosis	4,888 German ancestry cases, 10,395 German ancestry controls	2,903 Sardinian ancestry cases, 3,323 Sardinian ancestry controls	1p22.1	1	92485653	EVI5	GFI1			ENSG00000162676			rs6689470-A	rs6689470	0	6689470	intron_variant	0		4e-10	9.39794		1.24	[1.16–1.33]	Illumina [at least 8143088] (imputed)	N	multiple sclerosis	GCST003566	Genome-wide genotyping array
1_92509907	2018-04-25	24076602	Beecham AH	2013-11-01	Nat Genet	www.ncbi.nlm.nih.gov/pubmed/24076602	Analysis of immune-related loci identifies 48 new susceptibility variants for multiple sclerosis.	Multiple sclerosis	14,498 European ancestry cases, 24,091 European ancestry controls	14,802 European ancestry cases, 26,703 European ancestry controls	1p22.1	1	92509907	EVI5	EVI5			ENSG00000067208			rs41286801-A	rs41286801	0	41286801	3_prime_UTR_variant	0	0.16	1e-26	26		1.19		Illumina [161311]	N	multiple sclerosis	GCST005531	Targeted genotyping array [ImmunoChip]
1_92682820	2012-10-24	21833088	Sawcer S	2011-08-11	Nature	www.ncbi.nlm.nih.gov/pubmed/21833088	Genetic risk and a primary role for cell-mediated immune mechanisms in multiple sclerosis.	Multiple sclerosis	9,772 European ancestry cases, 16,849 European ancestry controls	4,218 European ancestry cases, 7,296 European ancestry controls	1p22.1	1	92682820	EVI5	EVI5			ENSG00000067208			rs11810217-A	rs11810217	0	11810217	intron_variant	0	NR	6e-15	14.2218		1.15	[1.13-1.16]	Illumina [465434]	N	multiple sclerosis	GCST001198	Genome-wide genotyping array
1_92687078	2020-02-10	31604244	International Multiple Sclerosis Genetics Consortium	2019-09-01	Science	www.ncbi.nlm.nih.gov/pubmed/31604244	Multiple sclerosis genomic map implicates peripheral immune cells and microglia in susceptibility.	Multiple sclerosis	14,802 European and unknown ancestry cases, 26,703 European and unknown ancestry controls	32,627 European and unknown ancestry cases, 41,672 European and unknown ancestry controls	1p22.1	1	92687078	EVI5	EVI5			ENSG00000067208			rs11809700-T	rs11809700	0	11809700	intron_variant	0	NR	3e-30	29.5229		1.13007	NR	Affymetrix, Illumina [8278136] (imputed)	N	multiple sclerosis	GCST009597	Genome-wide genotyping array
1_92838046	2009-06-30	19525955	Bahlo M	2009-06-14	Nat Genet	www.ncbi.nlm.nih.gov/pubmed/19525955	Genome-wide association study identifies new multiple sclerosis susceptibility loci on chromosomes 12 and 20.	Multiple sclerosis	1,618 European ancestry cases, 3,413 European ancestry controls	2,256 European ancestry cases, 2,310 European ancestry controls	1p22.1	1	92838046	RPL5, EVI5	DIPK1A, RPL5			ENSG00000154511, ENSG00000122406			rs6604026-G	rs6604026	0	6604026	intron_variant	0	0.28	3e-06	5.52288		1.17	[NR]	Illumina [302098]	N	multiple sclerosis	GCST000425	Genome-wide genotyping array
1_92838046	2008-06-16	17660530	Hafler DA	2007-07-29	N Engl J Med	www.ncbi.nlm.nih.gov/pubmed/17660530	Risk alleles for multiple sclerosis identified by a genomewide study.	Multiple sclerosis	931 European ancestry trios, 2,431 European ancestry controls	609 European ancestry trios, 2,322 European ancestry cases, 2,987 European ancestry controls	1p22.1	1	92838046	RPL5	DIPK1A, RPL5			ENSG00000154511, ENSG00000122406			rs6604026-C	rs6604026	0	6604026	intron_variant	0	0.29	8e-06	5.09691		1.15	[1.08-1.22]	Affymetrix [334923]	N	multiple sclerosis	GCST000062	Genome-wide genotyping array
1_92961312	2020-02-10	31604244	International Multiple Sclerosis Genetics Consortium	2019-09-01	Science	www.ncbi.nlm.nih.gov/pubmed/31604244	Multiple sclerosis genomic map implicates peripheral immune cells and microglia in susceptibility.	Multiple sclerosis	14,802 European and unknown ancestry cases, 26,703 European and unknown ancestry controls	32,627 European and unknown ancestry cases, 41,672 European and unknown ancestry controls	1p22.1	1	92961312	FAM69A	DIPK1A			ENSG00000154511			rs1415069-G	rs1415069	0	1415069	intron_variant	0	NR	3e-08	7.52288		1.07411	NR	Affymetrix, Illumina [8278136] (imputed)	N	multiple sclerosis	GCST009597	Genome-wide genotyping array
10_110246728	2009-01-16	19010793	Baranzini SE	2008-11-14	Hum Mol Genet	www.ncbi.nlm.nih.gov/pubmed/19010793	Genome-wide association analysis of susceptibility and clinical phenotype in multiple sclerosis.	Normalized brain volume	753 European ancestry cases, 883 European ancestry controls		10q25.2	10	110246728	MXI1	MXI1			ENSG00000119950			rs716595-?	rs716595	0	716595	intron_variant	0	0.08	8e-06	5.09691			[NR]	Illumina [551642]	N	multiple sclerosis	GCST000268	Genome-wide genotyping array
10_112628513	2013-06-05	23412934	Gourraud PA	2013-02-13	Brain	www.ncbi.nlm.nih.gov/pubmed/23412934	A genome-wide association study of brain lesion distribution in multiple sclerosis.	Multiple sclerosis	284 European ancestry individuals		10q25.2	10	112628513	VTI1A	VTI1A			ENSG00000151532			rs17267338-?	rs17267338	0	17267338	intron_variant	0		8e-06	5.09691	(Cluxel size)			Illumina [208975]	N	multiple sclerosis	GCST001860	Genome-wide genotyping array
10_29719734	2009-01-16	19010793	Baranzini SE	2008-11-14	Hum Mol Genet	www.ncbi.nlm.nih.gov/pubmed/19010793	Genome-wide association analysis of susceptibility and clinical phenotype in multiple sclerosis.	Normalized brain volume	753 European ancestry cases, 883 European ancestry controls		10p11.23	10	29719734	SVIL	SVIL			ENSG00000197321			rs1927457-?	rs1927457	0	1927457	intron_variant	0	0.31	8e-06	5.09691			[NR]	Illumina [551642]	N	multiple sclerosis	GCST000268	Genome-wide genotyping array
10_30744074	2020-02-10	31604244	International Multiple Sclerosis Genetics Consortium	2019-09-01	Science	www.ncbi.nlm.nih.gov/pubmed/31604244	Multiple sclerosis genomic map implicates peripheral immune cells and microglia in susceptibility.	Multiple sclerosis	14,802 European and unknown ancestry cases, 26,703 European and unknown ancestry controls	32,627 European and unknown ancestry cases, 41,672 European and unknown ancestry controls	10p11.23	10	30744074	SVILP1	LINC02644 - ZNF438	ENSG00000230720	ENSG00000183621		20334	76133	rs11008218-G	rs11008218	0	11008218	regulatory_region_variant	1	NR	2e-06	5.69897		1.0564	NR	Affymetrix, Illumina [8278136] (imputed)	N	multiple sclerosis	GCST009597	Genome-wide genotyping array
10_31101198	2017-01-27	27386562	Andlauer TF	2016-06-17	Sci Adv	www.ncbi.nlm.nih.gov/pubmed/27386562	Novel multiple sclerosis susceptibility loci implicated in epigenetic regulation.	Multiple sclerosis	4,888 German ancestry cases, 10,395 German ancestry controls	2,903 Sardinian ancestry cases, 3,323 Sardinian ancestry controls	10p11.22	10	31101198	Intergenic	AL359546.1			ENSG00000287564			rs1891621-?	rs1891621	0	1891621	intron_variant	0		1e-11	11		1.14943		Illumina [at least 8143088] (imputed)	N	multiple sclerosis	GCST003566	Genome-wide genotyping array
10_31106832	2020-02-10	31604244	International Multiple Sclerosis Genetics Consortium	2019-09-01	Science	www.ncbi.nlm.nih.gov/pubmed/31604244	Multiple sclerosis genomic map implicates peripheral immune cells and microglia in susceptibility.	Multiple sclerosis	14,802 European and unknown ancestry cases, 26,703 European and unknown ancestry controls	32,627 European and unknown ancestry cases, 41,672 European and unknown ancestry controls	10p11.22	10	31106832	ZNF438	AL359546.1			ENSG00000287564			rs1087056-A	rs1087056	0	1087056	intron_variant	0	NR	3e-19	18.5229		1.08778	NR	Affymetrix, Illumina [8278136] (imputed)	N	multiple sclerosis	GCST009597	Genome-wide genotyping array
10_31126177	2012-10-24	21833088	Sawcer S	2011-08-11	Nature	www.ncbi.nlm.nih.gov/pubmed/21833088	Genetic risk and a primary role for cell-mediated immune mechanisms in multiple sclerosis.	Multiple sclerosis	9,772 European ancestry cases, 16,849 European ancestry controls	4,218 European ancestry cases, 7,296 European ancestry controls	10p11.22	10	31126177	ZNF438	AL359546.1			ENSG00000287564			rs793108-A	rs793108	0	793108	intron_variant	0	NR	3e-06	5.52288		1.08	[1.06-1.09]	Illumina [465434]	N	multiple sclerosis	GCST001198	Genome-wide genotyping array
10_31126177	2018-04-25	24076602	Beecham AH	2013-11-01	Nat Genet	www.ncbi.nlm.nih.gov/pubmed/24076602	Analysis of immune-related loci identifies 48 new susceptibility variants for multiple sclerosis.	Multiple sclerosis	14,498 European ancestry cases, 24,091 European ancestry controls	14,802 European ancestry cases, 26,703 European ancestry controls	10p11.22	10	31126177	intergenic	AL359546.1			ENSG00000287564			rs793108-A	rs793108	0	793108	intron_variant	0	0.51	6e-12	11.2218		1.08		Illumina [161311]	N	multiple sclerosis	GCST005531	Targeted genotyping array [ImmunoChip]
10_3875982	2020-02-10	31604244	International Multiple Sclerosis Genetics Consortium	2019-09-01	Science	www.ncbi.nlm.nih.gov/pubmed/31604244	Multiple sclerosis genomic map implicates peripheral immune cells and microglia in susceptibility.	Multiple sclerosis	14,802 European and unknown ancestry cases, 26,703 European and unknown ancestry controls	32,627 European and unknown ancestry cases, 41,672 European and unknown ancestry controls	10p15.1	10	3875982	KLF6	LINC02639 - LINC02660	ENSG00000230573	ENSG00000226005		41254	35907	rs10904115-T	rs10904115	0	10904115	intergenic_variant	1	NR	1e-07	7		1.05955	NR	Affymetrix, Illumina [8278136] (imputed)	N	multiple sclerosis	GCST009597	Genome-wide genotyping array
10_43147362	2018-04-25	24076602	Beecham AH	2013-11-01	Nat Genet	www.ncbi.nlm.nih.gov/pubmed/24076602	Analysis of immune-related loci identifies 48 new susceptibility variants for multiple sclerosis.	Multiple sclerosis	14,498 European ancestry cases, 24,091 European ancestry controls	14,802 European ancestry cases, 26,703 European ancestry controls	10q11.21	10	43147362	CSGALNACT2	CSGALNACT2			ENSG00000169826			rs3004212-G	rs3004212	0	3004212	intron_variant	0	0.73	3e-07	6.52288		1.07	[1.04-1.10]	Illumina [161311]	N	multiple sclerosis	GCST005531	Targeted genotyping array [ImmunoChip]
10_43252974	2020-02-10	31604244	International Multiple Sclerosis Genetics Consortium	2019-09-01	Science	www.ncbi.nlm.nih.gov/pubmed/31604244	Multiple sclerosis genomic map implicates peripheral immune cells and microglia in susceptibility.	Multiple sclerosis	14,802 European and unknown ancestry cases, 26,703 European and unknown ancestry controls	32,627 European and unknown ancestry cases, 41,672 European and unknown ancestry controls	10q11.21	10	43252974	RASGEF1A	RASGEF1A			ENSG00000198915			rs2505509-C	rs2505509	0	2505509	intron_variant	0	NR	5e-07	6.30103		1.0548	NR	Affymetrix, Illumina [8278136] (imputed)	N	multiple sclerosis	GCST009597	Genome-wide genotyping array
10_43318601	2010-07-14	20598377	Nischwitz S	2010-06-30	J Neuroimmunol	www.ncbi.nlm.nih.gov/pubmed/20598377	Evidence for VAV2 and ZNF433 as susceptibility genes for multiple sclerosis.	Multiple sclerosis	590 European ancestry cases, 825 European ancestry controls		10q11.21	10	43318601	intergenic	RASGEF1A - LINC02633	ENSG00000198915	ENSG00000224265		51682	5064	rs2503875-A	rs2503875	0	2503875	regulatory_region_variant	1	NR	2e-07	6.69897		1.66	[1.37-2.00]	Illumina [~ 300000]	N	multiple sclerosis	GCST000716	Genome-wide genotyping array
10_6024499	2020-02-10	31604244	International Multiple Sclerosis Genetics Consortium	2019-09-01	Science	www.ncbi.nlm.nih.gov/pubmed/31604244	Multiple sclerosis genomic map implicates peripheral immune cells and microglia in susceptibility.	Multiple sclerosis	14,802 European and unknown ancestry cases, 26,703 European and unknown ancestry controls	32,627 European and unknown ancestry cases, 41,672 European and unknown ancestry controls	10p15.1	10	6024499	IL2RA	IL2RA			ENSG00000134460			rs12722574-A	rs12722574	0	12722574	intron_variant	0	NR	4e-07	6.39794		1.104	NR	Affymetrix, Illumina [8278136] (imputed)	N	multiple sclerosis	GCST009597	Genome-wide genotyping array
10_6028310	2020-02-10	31604244	International Multiple Sclerosis Genetics Consortium	2019-09-01	Science	www.ncbi.nlm.nih.gov/pubmed/31604244	Multiple sclerosis genomic map implicates peripheral immune cells and microglia in susceptibility.	Multiple sclerosis	14,802 European and unknown ancestry cases, 26,703 European and unknown ancestry controls	32,627 European and unknown ancestry cases, 41,672 European and unknown ancestry controls	10p15.1	10	6028310	IL2RA	IL2RA, AL137186.1			ENSG00000134460, ENSG00000229664			rs12722559-C	rs12722559	0	12722559	intron_variant	0	NR	2e-15	14.699		1.1372	NR	Affymetrix, Illumina [8278136] (imputed)	N	multiple sclerosis	GCST009597	Genome-wide genotyping array
10_6050383	2017-07-04	28445677	Steri M	2017-04-27	N Engl J Med	www.ncbi.nlm.nih.gov/pubmed/28445677	Overexpression of the Cytokine BAFF and Autoimmunity Risk.	Multiple sclerosis	2,273 Sardinian cases, 2,148 Sardinian controls	6,840 European ancestry cases, 661 Sardinian cases, 3,176 cases, 6,044 European ancestry controls, 1,244 Sardinian controls, 2,958 controls	10p15.1	10	6050383	IL2RA	IL2RA			ENSG00000134460			rs12253981-G	rs12253981	0	12253981	intron_variant	0	0.519	1e-09	9		1.31		Affymetrix [~ 12200000] (imputed)	N	multiple sclerosis	GCST004290	Genome-wide genotyping array
10_6057082	2009-06-29	19525953	De Jager PL	2009-06-14	Nat Genet	www.ncbi.nlm.nih.gov/pubmed/19525953	Meta-analysis of genome scans and replication identify CD6, IRF8 and TNFRSF1A as new multiple sclerosis susceptibility loci.	Multiple sclerosis	2,624 European ancestry cases, 7,220 European ancestry controls	2,215 European ancestry cases, 2,116 European ancestry controls	10p15.1	10	6057082	IL2RA	IL2RA			ENSG00000134460			rs2104286-T	rs2104286	0	2104286	intron_variant	0	0.76	9e-08	7.04576		1.15	[1.04-1.27]	Affymetrix, Illumina [~ 2560000] (imputed)	N	multiple sclerosis	GCST000424	Genome-wide genotyping array
10_6057082	2009-06-30	19525955	Bahlo M	2009-06-14	Nat Genet	www.ncbi.nlm.nih.gov/pubmed/19525955	Genome-wide association study identifies new multiple sclerosis susceptibility loci on chromosomes 12 and 20.	Multiple sclerosis	1,618 European ancestry cases, 3,413 European ancestry controls	2,256 European ancestry cases, 2,310 European ancestry controls	10p15.1	10	6057082	IL2RA	IL2RA			ENSG00000134460			rs2104286-A	rs2104286	0	2104286	intron_variant	0	0.73	7e-06	5.1549		1.16	[NR]	Illumina [302098]	N	multiple sclerosis	GCST000425	Genome-wide genotyping array
10_6057082	2018-04-25	24076602	Beecham AH	2013-11-01	Nat Genet	www.ncbi.nlm.nih.gov/pubmed/24076602	Analysis of immune-related loci identifies 48 new susceptibility variants for multiple sclerosis.	Multiple sclerosis	14,498 European ancestry cases, 24,091 European ancestry controls	14,802 European ancestry cases, 26,703 European ancestry controls	10p15.1	10	6057082	IL2RA	IL2RA			ENSG00000134460			rs2104286-A	rs2104286	0	2104286	intron_variant	0	0.73	2e-47	46.699		1.22		Illumina [161311]	N	multiple sclerosis	GCST005531	Targeted genotyping array [ImmunoChip]
10_6059750	2012-10-24	21833088	Sawcer S	2011-08-11	Nature	www.ncbi.nlm.nih.gov/pubmed/21833088	Genetic risk and a primary role for cell-mediated immune mechanisms in multiple sclerosis.	Multiple sclerosis	9,772 European ancestry cases, 16,849 European ancestry controls	4,218 European ancestry cases, 7,296 European ancestry controls	10p15.1	10	6059750	IL2RA	IL2RA			ENSG00000134460			rs3118470-G	rs3118470	0	3118470	intron_variant	0	NR	3e-11	10.5229		1.12	[1.1-1.13]	Illumina [465434]	N	multiple sclerosis	GCST001198	Genome-wide genotyping array
10_6060049	2012-01-17	22190364	Patsopoulos NA	2011-12-01	Ann Neurol	www.ncbi.nlm.nih.gov/pubmed/22190364	Genome-wide meta-analysis identifies novel multiple sclerosis susceptibility loci.	Multiple sclerosis	5,545 European ancestry cases, 12,153 European ancestry controls		10p15.1	10	6060049	IL2RA	IL2RA			ENSG00000134460			rs12722489-C	rs12722489	0	12722489	intron_variant	0	0.85	4e-08	7.39794		1.23	[NR]	Affymetrix, Illumina [2529394]	N	multiple sclerosis	GCST001341	Genome-wide genotyping array
10_6060049	2008-06-16	17660530	Hafler DA	2007-07-29	N Engl J Med	www.ncbi.nlm.nih.gov/pubmed/17660530	Risk alleles for multiple sclerosis identified by a genomewide study.	Multiple sclerosis	931 European ancestry trios, 2,431 European ancestry controls	609 European ancestry trios, 2,322 European ancestry cases, 2,987 European ancestry controls	10p15.1	10	6060049	IL2RA	IL2RA			ENSG00000134460			rs12722489-C	rs12722489	0	12722489	intron_variant	0	0.85	3e-08	7.52288		1.25	[1.11-1.36]	Affymetrix [334923]	N	multiple sclerosis	GCST000062	Genome-wide genotyping array
10_6068866	2012-10-24	21833088	Sawcer S	2011-08-11	Nature	www.ncbi.nlm.nih.gov/pubmed/21833088	Genetic risk and a primary role for cell-mediated immune mechanisms in multiple sclerosis.	Multiple sclerosis	9,772 European ancestry cases, 16,849 European ancestry controls	4,218 European ancestry cases, 7,296 European ancestry controls	10p15.1	10	6068866	IL2RA	IL2RA - RPL32P23	ENSG00000134460	ENSG00000214015		6496	2648	rs7090512-G	rs7090512	0	7090512	intergenic_variant	1	NR	5e-20	19.301	(Conditioned on rs3118470)	1.19	[1.17-1.21]	Illumina [465434]	N	multiple sclerosis	GCST001198	Genome-wide genotyping array
10_6075359	2020-02-10	31604244	International Multiple Sclerosis Genetics Consortium	2019-09-01	Science	www.ncbi.nlm.nih.gov/pubmed/31604244	Multiple sclerosis genomic map implicates peripheral immune cells and microglia in susceptibility.	Multiple sclerosis	14,802 European and unknown ancestry cases, 26,703 European and unknown ancestry controls	32,627 European and unknown ancestry cases, 41,672 European and unknown ancestry controls	10p15.1	10	6075359	IL2RA	RPL32P23 - RBM17	ENSG00000214015	ENSG00000134453		3441	13675	rs11256593-T	rs11256593	0	11256593	regulatory_region_variant	1	NR	3e-65	64.5229		1.2062	NR	Affymetrix, Illumina [8278136] (imputed)	N	multiple sclerosis	GCST009597	Genome-wide genotyping array
10_6079322	2018-04-25	24076602	Beecham AH	2013-11-01	Nat Genet	www.ncbi.nlm.nih.gov/pubmed/24076602	Analysis of immune-related loci identifies 48 new susceptibility variants for multiple sclerosis.	Multiple sclerosis	14,498 European ancestry cases, 24,091 European ancestry controls	14,802 European ancestry cases, 26,703 European ancestry controls	10p15.1	10	6079322	IL2RA, RBM17	RPL32P23 - RBM17	ENSG00000214015	ENSG00000134453		7404	9712	rs62626325-G	rs62626325	0	62626325	intergenic_variant	1	0.83	9e-06	5.04576		1.1	[1.05-1.15]	Illumina [161311]	N	multiple sclerosis	GCST005531	Targeted genotyping array [ImmunoChip]
10_6080706	2017-01-27	27386562	Andlauer TF	2016-06-17	Sci Adv	www.ncbi.nlm.nih.gov/pubmed/27386562	Novel multiple sclerosis susceptibility loci implicated in epigenetic regulation.	Multiple sclerosis	4,888 German ancestry cases, 10,395 German ancestry controls	2,903 Sardinian ancestry cases, 3,323 Sardinian ancestry controls	10p15.1	10	6080706	IL2RA	RPL32P23 - RBM17	ENSG00000214015	ENSG00000134453		8788	8328	rs2182410-?	rs2182410	0	2182410	intergenic_variant	1		4e-09	8.39794		1.19048		Illumina [at least 8143088] (imputed)	N	multiple sclerosis	GCST003566	Genome-wide genotyping array
10_62637778	2020-02-10	31604244	International Multiple Sclerosis Genetics Consortium	2019-09-01	Science	www.ncbi.nlm.nih.gov/pubmed/31604244	Multiple sclerosis genomic map implicates peripheral immune cells and microglia in susceptibility.	Multiple sclerosis	14,802 European and unknown ancestry cases, 26,703 European and unknown ancestry controls	32,627 European and unknown ancestry cases, 41,672 European and unknown ancestry controls	10q21.2	10	62637778	ZNF365	AC024598.1, AC067752.1, ZNF365			ENSG00000285837, ENSG00000285551, ENSG00000138311			rs16917546-T	rs16917546	0	16917546	intron_variant	0	NR	6e-06	5.22185		1.06485	NR	Affymetrix, Illumina [8278136] (imputed)	N	multiple sclerosis	GCST009597	Genome-wide genotyping array
10_62663656	2020-02-10	31604244	International Multiple Sclerosis Genetics Consortium	2019-09-01	Science	www.ncbi.nlm.nih.gov/pubmed/31604244	Multiple sclerosis genomic map implicates peripheral immune cells and microglia in susceptibility.	Multiple sclerosis	14,802 European and unknown ancestry cases, 26,703 European and unknown ancestry controls	32,627 European and unknown ancestry cases, 41,672 European and unknown ancestry controls	10q21.2	10	62663656	ZNF365	AC024598.1, AC067752.1, ZNF365			ENSG00000285837, ENSG00000285551, ENSG00000138311			rs34299154-C	rs34299154	0	34299154	intron_variant	0	NR	5e-07	6.30103		1.0644	NR	Affymetrix, Illumina [8278136] (imputed)	N	multiple sclerosis	GCST009597	Genome-wide genotyping array
10_62689789	2020-02-10	31604244	International Multiple Sclerosis Genetics Consortium	2019-09-01	Science	www.ncbi.nlm.nih.gov/pubmed/31604244	Multiple sclerosis genomic map implicates peripheral immune cells and microglia in susceptibility.	Multiple sclerosis	14,802 European and unknown ancestry cases, 26,703 European and unknown ancestry controls	32,627 European and unknown ancestry cases, 41,672 European and unknown ancestry controls	10q21.2	10	62689789	ZNF365	AC067751.1			ENSG00000238280			rs61863928-G	rs61863928	0	61863928	intron_variant	0	NR	3e-16	15.5229		1.0891	NR	Affymetrix, Illumina [8278136] (imputed)	N	multiple sclerosis	GCST009597	Genome-wide genotyping array
10_73894042	2020-02-10	31604244	International Multiple Sclerosis Genetics Consortium	2019-09-01	Science	www.ncbi.nlm.nih.gov/pubmed/31604244	Multiple sclerosis genomic map implicates peripheral immune cells and microglia in susceptibility.	Multiple sclerosis	14,802 European and unknown ancestry cases, 26,703 European and unknown ancestry controls	32,627 European and unknown ancestry cases, 41,672 European and unknown ancestry controls	10q22.2	10	73894042	CAMK2G	CAMK2G - PLAU	ENSG00000148660	ENSG00000122861		19451	15135	rs17741873-G	rs17741873	0	17741873	intergenic_variant	1	NR	5e-08	7.30103		1.0676	NR	Affymetrix, Illumina [8278136] (imputed)	N	multiple sclerosis	GCST009597	Genome-wide genotyping array
10_73898591	2018-04-25	24076602	Beecham AH	2013-11-01	Nat Genet	www.ncbi.nlm.nih.gov/pubmed/24076602	Analysis of immune-related loci identifies 48 new susceptibility variants for multiple sclerosis.	Multiple sclerosis	14,498 European ancestry cases, 24,091 European ancestry controls	14,802 European ancestry cases, 26,703 European ancestry controls	10q22.2	10	73898591	C10orf55	CAMK2G - PLAU	ENSG00000148660	ENSG00000122861		24000	10586	rs2688608-A	rs2688608	0	2688608	regulatory_region_variant	1	0.56	4e-08	7.39794		1.07		Illumina [161311]	N	multiple sclerosis	GCST005531	Targeted genotyping array [ImmunoChip]
10_79274913	2012-01-17	22190364	Patsopoulos NA	2011-12-01	Ann Neurol	www.ncbi.nlm.nih.gov/pubmed/22190364	Genome-wide meta-analysis identifies novel multiple sclerosis susceptibility loci.	Multiple sclerosis	5,545 European ancestry cases, 12,153 European ancestry controls		10q22.3	10	79274913	ZMIZ1	ZMIZ1			ENSG00000108175			rs1250542-A	rs1250542	0	1250542	intron_variant	0	0.37	4e-07	6.39794		1.15	[NR]	Affymetrix, Illumina [2529394]	N	multiple sclerosis	GCST001341	Genome-wide genotyping array
10_79276250	2009-06-29	19525953	De Jager PL	2009-06-14	Nat Genet	www.ncbi.nlm.nih.gov/pubmed/19525953	Meta-analysis of genome scans and replication identify CD6, IRF8 and TNFRSF1A as new multiple sclerosis susceptibility loci.	Multiple sclerosis	2,624 European ancestry cases, 7,220 European ancestry controls	2,215 European ancestry cases, 2,116 European ancestry controls	10q22.3	10	79276250	ZMIZ1	ZMIZ1			ENSG00000108175			rs1250540-G	rs1250540	0	1250540	intron_variant	0	0.35	2e-06	5.69897		1.12	[1.02-1.22]	Affymetrix, Illumina [~ 2560000] (imputed)	N	multiple sclerosis	GCST000424	Genome-wide genotyping array
10_79288854	2018-04-25	24076602	Beecham AH	2013-11-01	Nat Genet	www.ncbi.nlm.nih.gov/pubmed/24076602	Analysis of immune-related loci identifies 48 new susceptibility variants for multiple sclerosis.	Multiple sclerosis	14,498 European ancestry cases, 24,091 European ancestry controls	14,802 European ancestry cases, 26,703 European ancestry controls	10q22.3	10	79288854	ZMIZ1	ZMIZ1			ENSG00000108175			rs1782645-A	rs1782645	0	1782645	intron_variant	0	0.41	3e-15	14.5229		1.1		Illumina [161311]	N	multiple sclerosis	GCST005531	Targeted genotyping array [ImmunoChip]
10_79299578	2020-02-10	31604244	International Multiple Sclerosis Genetics Consortium	2019-09-01	Science	www.ncbi.nlm.nih.gov/pubmed/31604244	Multiple sclerosis genomic map implicates peripheral immune cells and microglia in susceptibility.	Multiple sclerosis	14,802 European and unknown ancestry cases, 26,703 European and unknown ancestry controls	32,627 European and unknown ancestry cases, 41,672 European and unknown ancestry controls	10q22.3	10	79299578	ZMIZ1	ZMIZ1			ENSG00000108175			rs1250551-T	rs1250551	0	1250551	intron_variant	0	NR	2e-23	22.699		1.10096	NR	Affymetrix, Illumina [8278136] (imputed)	N	multiple sclerosis	GCST009597	Genome-wide genotyping array
10_79300560	2012-10-24	21833088	Sawcer S	2011-08-11	Nature	www.ncbi.nlm.nih.gov/pubmed/21833088	Genetic risk and a primary role for cell-mediated immune mechanisms in multiple sclerosis.	Multiple sclerosis	9,772 European ancestry cases, 16,849 European ancestry controls	4,218 European ancestry cases, 7,296 European ancestry controls	10q22.3	10	79300560	ZMIZ1	ZMIZ1			ENSG00000108175			rs1250550-A	rs1250550	0	1250550	intron_variant	0	NR	6e-09	8.22185		1.1	[1.09-1.12]	Illumina [465434]	N	multiple sclerosis	GCST001198	Genome-wide genotyping array
10_8056756	2020-02-10	31604244	International Multiple Sclerosis Genetics Consortium	2019-09-01	Science	www.ncbi.nlm.nih.gov/pubmed/31604244	Multiple sclerosis genomic map implicates peripheral immune cells and microglia in susceptibility.	Multiple sclerosis	14,802 European and unknown ancestry cases, 26,703 European and unknown ancestry controls	32,627 European and unknown ancestry cases, 41,672 European and unknown ancestry controls	10p14	10	8056756	GATA3	GATA3			ENSG00000107485			rs1399180-C	rs1399180	0	1399180	intron_variant	0	NR	7e-11	10.1549		1.10156	NR	Affymetrix, Illumina [8278136] (imputed)	N	multiple sclerosis	GCST009597	Genome-wide genotyping array
10_8380654	2020-02-10	31604244	International Multiple Sclerosis Genetics Consortium	2019-09-01	Science	www.ncbi.nlm.nih.gov/pubmed/31604244	Multiple sclerosis genomic map implicates peripheral immune cells and microglia in susceptibility.	Multiple sclerosis	14,802 European and unknown ancestry cases, 26,703 European and unknown ancestry controls	32,627 European and unknown ancestry cases, 41,672 European and unknown ancestry controls	10p14	10	8380654	LINC00708	AL390835.1 - AC025946.1	ENSG00000226861	ENSG00000226990		78987	20206	rs10905353-G	rs10905353	0	10905353	regulatory_region_variant	1	NR	3e-06	5.52288		1.0566	NR	Affymetrix, Illumina [8278136] (imputed)	N	multiple sclerosis	GCST009597	Genome-wide genotyping array
10_88067364	2020-02-10	31604244	International Multiple Sclerosis Genetics Consortium	2019-09-01	Science	www.ncbi.nlm.nih.gov/pubmed/31604244	Multiple sclerosis genomic map implicates peripheral immune cells and microglia in susceptibility.	Multiple sclerosis	14,802 European and unknown ancestry cases, 26,703 European and unknown ancestry controls	32,627 European and unknown ancestry cases, 41,672 European and unknown ancestry controls	10q23.31	10	88067364	PTEN	MED6P1 - AL353149.1	ENSG00000227905	ENSG00000275015		17541	191765	rs1819577-A	rs1819577	0	1819577	regulatory_region_variant	1	NR	1e-07	7		1.06067	NR	Affymetrix, Illumina [8278136] (imputed)	N	multiple sclerosis	GCST009597	Genome-wide genotyping array
10_92719350	2020-02-10	31604244	International Multiple Sclerosis Genetics Consortium	2019-09-01	Science	www.ncbi.nlm.nih.gov/pubmed/31604244	Multiple sclerosis genomic map implicates peripheral immune cells and microglia in susceptibility.	Multiple sclerosis	14,802 European and unknown ancestry cases, 26,703 European and unknown ancestry controls	32,627 European and unknown ancestry cases, 41,672 European and unknown ancestry controls	10q23.33	10	92719350	HHEX	Y_RNA - EXOC6	ENSG00000265852	ENSG00000138190		8742	107481	rs1112718-A	rs1112718	0	1112718	intergenic_variant	1	NR	2e-17	16.699		1.086	NR	Affymetrix, Illumina [8278136] (imputed)	N	multiple sclerosis	GCST009597	Genome-wide genotyping array
10_92722160	2012-10-24	21833088	Sawcer S	2011-08-11	Nature	www.ncbi.nlm.nih.gov/pubmed/21833088	Genetic risk and a primary role for cell-mediated immune mechanisms in multiple sclerosis.	Multiple sclerosis	9,772 European ancestry cases, 16,849 European ancestry controls	4,218 European ancestry cases, 7,296 European ancestry controls	10q23.33	10	92722160	HHEX	Y_RNA - EXOC6	ENSG00000265852	ENSG00000138190		11552	104671	rs7923837-G	rs7923837	0	7923837	intergenic_variant	1	NR	5e-09	8.30103		1.1	[1.08-1.11]	Illumina [465434]	N	multiple sclerosis	GCST001198	Genome-wide genotyping array
10_92722160	2018-04-25	24076602	Beecham AH	2013-11-01	Nat Genet	www.ncbi.nlm.nih.gov/pubmed/24076602	Analysis of immune-related loci identifies 48 new susceptibility variants for multiple sclerosis.	Multiple sclerosis	14,498 European ancestry cases, 24,091 European ancestry controls	14,802 European ancestry cases, 26,703 European ancestry controls	10q23.33	10	92722160	HHEX	Y_RNA - EXOC6	ENSG00000265852	ENSG00000138190		11552	104671	rs7923837-G	rs7923837	0	7923837	intergenic_variant	1	0.62	4e-17	16.3979		1.11		Illumina [161311]	N	multiple sclerosis	GCST005531	Targeted genotyping array [ImmunoChip]
11_102757321	2013-06-05	23412934	Gourraud PA	2013-02-13	Brain	www.ncbi.nlm.nih.gov/pubmed/23412934	A genome-wide association study of brain lesion distribution in multiple sclerosis.	Multiple sclerosis	284 European ancestry individuals		11q22.2	11	102757321	MMP10	WTAPP1			ENSG00000255282			rs7924357-?	rs7924357	0	7924357	intron_variant	0		1e-06	6	(Cluxel size)			Illumina [208975]	N	multiple sclerosis	GCST001860	Genome-wide genotyping array
11_110375886	2020-02-10	31604244	International Multiple Sclerosis Genetics Consortium	2019-09-01	Science	www.ncbi.nlm.nih.gov/pubmed/31604244	Multiple sclerosis genomic map implicates peripheral immune cells and microglia in susceptibility.	Multiple sclerosis	14,802 European and unknown ancestry cases, 26,703 European and unknown ancestry controls	32,627 European and unknown ancestry cases, 41,672 European and unknown ancestry controls	11q22.3	11	110375886	RDX	LINC02732			ENSG00000254416			rs2724416-T	rs2724416	0	2724416	intron_variant	0	NR	2e-06	5.69897		1.05775	NR	Affymetrix, Illumina [8278136] (imputed)	N	multiple sclerosis	GCST009597	Genome-wide genotyping array
11_111379094	2020-02-10	31604244	International Multiple Sclerosis Genetics Consortium	2019-09-01	Science	www.ncbi.nlm.nih.gov/pubmed/31604244	Multiple sclerosis genomic map implicates peripheral immune cells and microglia in susceptibility.	Multiple sclerosis	14,802 European and unknown ancestry cases, 26,703 European and unknown ancestry controls	32,627 European and unknown ancestry cases, 41,672 European and unknown ancestry controls	11q23.1	11	111379094	POU2AF1	POU2AF1			ENSG00000110777			rs10789825-G	rs10789825	0	10789825	intron_variant	0	NR	2e-06	5.69897		1.0608	NR	Affymetrix, Illumina [8278136] (imputed)	N	multiple sclerosis	GCST009597	Genome-wide genotyping array
11_111405360	2020-02-10	31604244	International Multiple Sclerosis Genetics Consortium	2019-09-01	Science	www.ncbi.nlm.nih.gov/pubmed/31604244	Multiple sclerosis genomic map implicates peripheral immune cells and microglia in susceptibility.	Multiple sclerosis	14,802 European and unknown ancestry cases, 26,703 European and unknown ancestry controls	32,627 European and unknown ancestry cases, 41,672 European and unknown ancestry controls	11q23.1	11	111405360	POU2AF1	POU2AF1			ENSG00000110777			rs10891261-C	rs10891261	0	10891261	intron_variant	0	NR	6e-08	7.22185		1.06701	NR	Affymetrix, Illumina [8278136] (imputed)	N	multiple sclerosis	GCST009597	Genome-wide genotyping array
11_113978180	2020-02-10	31604244	International Multiple Sclerosis Genetics Consortium	2019-09-01	Science	www.ncbi.nlm.nih.gov/pubmed/31604244	Multiple sclerosis genomic map implicates peripheral immune cells and microglia in susceptibility.	Multiple sclerosis	14,802 European and unknown ancestry cases, 26,703 European and unknown ancestry controls	32,627 European and unknown ancestry cases, 41,672 European and unknown ancestry controls	11q23.2	11	113978180	HTR3A	HTR3A			ENSG00000166736			rs56376240-A	rs56376240	0	56376240	intron_variant	0	NR	7e-08	7.1549		1.08519	NR	Affymetrix, Illumina [8278136] (imputed)	N	multiple sclerosis	GCST009597	Genome-wide genotyping array
11_116728676	2009-01-16	19010793	Baranzini SE	2008-11-14	Hum Mol Genet	www.ncbi.nlm.nih.gov/pubmed/19010793	Genome-wide association analysis of susceptibility and clinical phenotype in multiple sclerosis.	Multiple sclerosis (severity)	794 European ancestry cases, 883 European ancestry controls		11q23.3	11	116728676	MGC13125	LINC02702 - BUD13	ENSG00000237937	ENSG00000137656		70381	19494	rs180358-?	rs180358	0	180358	intergenic_variant	1	0.23	6e-06	5.22185			[NR]	Illumina [551642]	N	multiple sclerosis	GCST000266	Genome-wide genotyping array
11_116817667	2020-02-10	31604244	International Multiple Sclerosis Genetics Consortium	2019-09-01	Science	www.ncbi.nlm.nih.gov/pubmed/31604244	Multiple sclerosis genomic map implicates peripheral immune cells and microglia in susceptibility.	Multiple sclerosis	14,802 European and unknown ancestry cases, 26,703 European and unknown ancestry controls	32,627 European and unknown ancestry cases, 41,672 European and unknown ancestry controls	11q23.3	11	116817667	APOA5	AP006216.2 - AP006216.3	ENSG00000236267	ENSG00000285513		3664	2978	rs2727790-A	rs2727790	0	2727790	intergenic_variant	1	NR	9e-06	5.04576		1.25251	NR	Affymetrix, Illumina [8278136] (imputed)	N	multiple sclerosis	GCST009597	Genome-wide genotyping array
11_118609980	2020-02-10	31604244	International Multiple Sclerosis Genetics Consortium	2019-09-01	Science	www.ncbi.nlm.nih.gov/pubmed/31604244	Multiple sclerosis genomic map implicates peripheral immune cells and microglia in susceptibility.	Multiple sclerosis	14,802 European and unknown ancestry cases, 26,703 European and unknown ancestry controls	32,627 European and unknown ancestry cases, 41,672 European and unknown ancestry controls	11q23.3	11	118609980	PHLDB1	PHLDB1			ENSG00000019144			rs34026809-G	rs34026809	0	34026809	intron_variant	0	NR	8e-17	16.0969		1.09051	NR	Affymetrix, Illumina [8278136] (imputed)	N	multiple sclerosis	GCST009597	Genome-wide genotyping array
11_118696037	2018-04-25	24076602	Beecham AH	2013-11-01	Nat Genet	www.ncbi.nlm.nih.gov/pubmed/24076602	Analysis of immune-related loci identifies 48 new susceptibility variants for multiple sclerosis.	Multiple sclerosis	14,498 European ancestry cases, 24,091 European ancestry controls	14,802 European ancestry cases, 26,703 European ancestry controls	11q23.3	11	118696037	TREH	TREHP1 - AP002954.1	ENSG00000255239	ENSG00000255422		5438	4390	rs533646-G	rs533646	0	533646	intergenic_variant	1	0.68	8e-11	10.0969	(conditioned on rs9736016)	1.09		Illumina [161311]	N	multiple sclerosis	GCST005531	Targeted genotyping array [ImmunoChip]
11_118854185	2018-04-25	24076602	Beecham AH	2013-11-01	Nat Genet	www.ncbi.nlm.nih.gov/pubmed/24076602	Analysis of immune-related loci identifies 48 new susceptibility variants for multiple sclerosis.	Multiple sclerosis	14,498 European ancestry cases, 24,091 European ancestry controls	14,802 European ancestry cases, 26,703 European ancestry controls	11q23.3	11	118854185	CXCR5	Y_RNA - CXCR5	ENSG00000265852	ENSG00000160683		18074	29707	rs9736016-T	rs9736016	0	9736016	intergenic_variant	1	0.63	3e-15	14.5229		1.1		Illumina [161311]	N	multiple sclerosis	GCST005531	Targeted genotyping array [ImmunoChip]
11_118872577	2020-02-10	31604244	International Multiple Sclerosis Genetics Consortium	2019-09-01	Science	www.ncbi.nlm.nih.gov/pubmed/31604244	Multiple sclerosis genomic map implicates peripheral immune cells and microglia in susceptibility.	Multiple sclerosis	14,802 European and unknown ancestry cases, 26,703 European and unknown ancestry controls	32,627 European and unknown ancestry cases, 41,672 European and unknown ancestry controls	11q23.3	11	118872577	DDX6	Y_RNA - CXCR5	ENSG00000265852	ENSG00000160683		36466	11315	rs12365699-G	rs12365699	0	12365699	regulatory_region_variant	1	NR	2e-19	18.699		1.1237	NR	Affymetrix, Illumina [8278136] (imputed)	N	multiple sclerosis	GCST009597	Genome-wide genotyping array
11_118877104	2020-02-10	31604244	International Multiple Sclerosis Genetics Consortium	2019-09-01	Science	www.ncbi.nlm.nih.gov/pubmed/31604244	Multiple sclerosis genomic map implicates peripheral immune cells and microglia in susceptibility.	Multiple sclerosis	14,802 European and unknown ancestry cases, 26,703 European and unknown ancestry controls	32,627 European and unknown ancestry cases, 41,672 European and unknown ancestry controls	11q23.3	11	118877104	DDX6	Y_RNA - CXCR5	ENSG00000265852	ENSG00000160683		40993	6788	rs6589706-A	rs6589706	0	6589706	regulatory_region_variant	1	NR	5e-26	25.301		1.11	NR	Affymetrix, Illumina [8278136] (imputed)	N	multiple sclerosis	GCST009597	Genome-wide genotyping array
11_118883644	2012-10-24	21833088	Sawcer S	2011-08-11	Nature	www.ncbi.nlm.nih.gov/pubmed/21833088	Genetic risk and a primary role for cell-mediated immune mechanisms in multiple sclerosis.	Multiple sclerosis	9,772 European ancestry cases, 16,849 European ancestry controls	4,218 European ancestry cases, 7,296 European ancestry controls	11q23.3	11	118883644	CXCR5	Y_RNA - Y_RNA	ENSG00000265852	ENSG00000265852		47533	86854	rs630923-C	rs630923	0	630923	regulatory_region_variant	1	NR	3e-07	6.52288		1.12	[1.1-1.14]	Illumina [465434]	N	multiple sclerosis	GCST001198	Genome-wide genotyping array
11_118885029	2018-04-25	24076602	Beecham AH	2013-11-01	Nat Genet	www.ncbi.nlm.nih.gov/pubmed/24076602	Analysis of immune-related loci identifies 48 new susceptibility variants for multiple sclerosis.	Multiple sclerosis	14,498 European ancestry cases, 24,091 European ancestry controls	14,802 European ancestry cases, 26,703 European ancestry controls	11q23.3	11	118885029	CXCR5	CXCR5			ENSG00000160683			rs523604-A	rs523604	0	523604	intron_variant	0	0.54	6e-15	14.2218	(conditioned on rs9736016 and rs533646)	1.1		Illumina [161311]	N	multiple sclerosis	GCST005531	Targeted genotyping array [ImmunoChip]
11_122647817	2020-02-10	31604244	International Multiple Sclerosis Genetics Consortium	2019-09-01	Science	www.ncbi.nlm.nih.gov/pubmed/31604244	Multiple sclerosis genomic map implicates peripheral immune cells and microglia in susceptibility.	Multiple sclerosis	14,802 European and unknown ancestry cases, 26,703 European and unknown ancestry controls	32,627 European and unknown ancestry cases, 41,672 European and unknown ancestry controls	11q24.1	11	122647817	MIR100HG	AP002469.1 - UBASH3B	ENSG00000254935	ENSG00000154127		28543	7905	rs6589939-G	rs6589939	0	6589939	regulatory_region_variant	1	NR	2e-12	11.699		1.08284	NR	Affymetrix, Illumina [8278136] (imputed)	N	multiple sclerosis	GCST009597	Genome-wide genotyping array
11_128481247	2020-02-10	31604244	International Multiple Sclerosis Genetics Consortium	2019-09-01	Science	www.ncbi.nlm.nih.gov/pubmed/31604244	Multiple sclerosis genomic map implicates peripheral immune cells and microglia in susceptibility.	Multiple sclerosis	14,802 European and unknown ancestry cases, 26,703 European and unknown ancestry controls	32,627 European and unknown ancestry cases, 41,672 European and unknown ancestry controls	11q24.3	11	128481247	ETS1	ETS1			ENSG00000134954			rs61909096-G	rs61909096	0	61909096	intron_variant	0	NR	5e-06	5.30103		1.05274	NR	Affymetrix, Illumina [8278136] (imputed)	N	multiple sclerosis	GCST009597	Genome-wide genotyping array
11_128540941	2018-04-25	24076602	Beecham AH	2013-11-01	Nat Genet	www.ncbi.nlm.nih.gov/pubmed/24076602	Analysis of immune-related loci identifies 48 new susceptibility variants for multiple sclerosis.	Multiple sclerosis	14,498 European ancestry cases, 24,091 European ancestry controls	14,802 European ancestry cases, 26,703 European ancestry controls	11q24.3	11	128540941	ETS1	ETS1			ENSG00000134954			rs3809006-G	rs3809006	0	3809006	intron_variant	0	0.49	4e-07	6.39794		1.06	[1.04-1.09]	Illumina [161311]	N	multiple sclerosis	GCST005531	Targeted genotyping array [ImmunoChip]
11_128551280	2020-02-10	31604244	International Multiple Sclerosis Genetics Consortium	2019-09-01	Science	www.ncbi.nlm.nih.gov/pubmed/31604244	Multiple sclerosis genomic map implicates peripheral immune cells and microglia in susceptibility.	Multiple sclerosis	14,802 European and unknown ancestry cases, 26,703 European and unknown ancestry controls	32,627 European and unknown ancestry cases, 41,672 European and unknown ancestry controls	11q24.3	11	128551280	ETS1	ETS1			ENSG00000134954			rs4262739-G	rs4262739	0	4262739	intron_variant	0	NR	4e-12	11.3979		1.06769	NR	Affymetrix, Illumina [8278136] (imputed)	N	multiple sclerosis	GCST009597	Genome-wide genotyping array
11_128632327	2020-02-10	31604244	International Multiple Sclerosis Genetics Consortium	2019-09-01	Science	www.ncbi.nlm.nih.gov/pubmed/31604244	Multiple sclerosis genomic map implicates peripheral immune cells and microglia in susceptibility.	Multiple sclerosis	14,802 European and unknown ancestry cases, 26,703 European and unknown ancestry controls	32,627 European and unknown ancestry cases, 41,672 European and unknown ancestry controls	11q24.3	11	128632327	ETS1	AP001122.1			ENSG00000245008			rs10893900-G	rs10893900	0	10893900	intron_variant	0	NR	3e-06	5.52288		1.04822	NR	Affymetrix, Illumina [8278136] (imputed)	N	multiple sclerosis	GCST009597	Genome-wide genotyping array
11_14381384	2020-02-10	31604244	International Multiple Sclerosis Genetics Consortium	2019-09-01	Science	www.ncbi.nlm.nih.gov/pubmed/31604244	Multiple sclerosis genomic map implicates peripheral immune cells and microglia in susceptibility.	Multiple sclerosis	14,802 European and unknown ancestry cases, 26,703 European and unknown ancestry controls	32,627 European and unknown ancestry cases, 41,672 European and unknown ancestry controls	11p15.2	11	14381384	RRAS2	RRAS2 - AC018523.1	ENSG00000133818	ENSG00000255074		16878	59403	rs61884005-C	rs61884005	0	61884005	intergenic_variant	1	NR	6e-09	8.22185		1.0953	NR	Affymetrix, Illumina [8278136] (imputed)	N	multiple sclerosis	GCST009597	Genome-wide genotyping array
11_321138	2020-02-10	31604244	International Multiple Sclerosis Genetics Consortium	2019-09-01	Science	www.ncbi.nlm.nih.gov/pubmed/31604244	Multiple sclerosis genomic map implicates peripheral immune cells and microglia in susceptibility.	Multiple sclerosis	14,802 European and unknown ancestry cases, 26,703 European and unknown ancestry controls	32,627 European and unknown ancestry cases, 41,672 European and unknown ancestry controls	11p15.5	11	321138	IFITM3	IFITM3, AC136475.1			ENSG00000142089, ENSG00000251661			rs35218683-T	rs35218683	0	35218683	intron_variant	0	NR	1e-08	8		1.07921	NR	Affymetrix, Illumina [8278136] (imputed)	N	multiple sclerosis	GCST009597	Genome-wide genotyping array
11_3238579	2013-06-05	23412934	Gourraud PA	2013-02-13	Brain	www.ncbi.nlm.nih.gov/pubmed/23412934	A genome-wide association study of brain lesion distribution in multiple sclerosis.	Multiple sclerosis	284 European ancestry individuals		11p15.4	11	3238579	MRGPRE	AC109309.1 - NDUFA5P8	ENSG00000224513	ENSG00000236987		5741	37466	rs11026091-?	rs11026091	0	11026091	intergenic_variant	1		2e-06	5.69897	(Cluxel minimum distance)			Illumina [208975]	N	multiple sclerosis	GCST001860	Genome-wide genotyping array
11_36342025	2018-04-25	24076602	Beecham AH	2013-11-01	Nat Genet	www.ncbi.nlm.nih.gov/pubmed/24076602	Analysis of immune-related loci identifies 48 new susceptibility variants for multiple sclerosis.	Multiple sclerosis	14,498 European ancestry cases, 24,091 European ancestry controls	14,802 European ancestry cases, 26,703 European ancestry controls	11p13	11	36342025	PRR5L	PRR5L			ENSG00000135362			rs4755450-G	rs4755450	0	4755450	intron_variant	0	0.66	7e-06	5.1549		1.06	[1.03-1.08]	Illumina [161311]	N	multiple sclerosis	GCST005531	Targeted genotyping array [ImmunoChip]
11_36416525	2020-02-10	31604244	International Multiple Sclerosis Genetics Consortium	2019-09-01	Science	www.ncbi.nlm.nih.gov/pubmed/31604244	Multiple sclerosis genomic map implicates peripheral immune cells and microglia in susceptibility.	Multiple sclerosis	14,802 European and unknown ancestry cases, 26,703 European and unknown ancestry controls	32,627 European and unknown ancestry cases, 41,672 European and unknown ancestry controls	11p12	11	36416525	PRR5L	PRR5L			ENSG00000135362			rs1365120-C	rs1365120	0	1365120	intron_variant	0	NR	4e-08	7.39794		1.09577	NR	Affymetrix, Illumina [8278136] (imputed)	N	multiple sclerosis	GCST009597	Genome-wide genotyping array
11_47338861	2020-02-10	31604244	International Multiple Sclerosis Genetics Consortium	2019-09-01	Science	www.ncbi.nlm.nih.gov/pubmed/31604244	Multiple sclerosis genomic map implicates peripheral immune cells and microglia in susceptibility.	Multiple sclerosis	14,802 European and unknown ancestry cases, 26,703 European and unknown ancestry controls	32,627 European and unknown ancestry cases, 41,672 European and unknown ancestry controls	11p11.2	11	47338861	MYBPC3	MYBPC3			ENSG00000134571			rs2269434-C	rs2269434	0	2269434	intron_variant	0	NR	1e-13	13		1.09063	NR	Affymetrix, Illumina [8278136] (imputed)	N	multiple sclerosis	GCST009597	Genome-wide genotyping array
11_47680843	2018-04-25	24076602	Beecham AH	2013-11-01	Nat Genet	www.ncbi.nlm.nih.gov/pubmed/24076602	Analysis of immune-related loci identifies 48 new susceptibility variants for multiple sclerosis.	Multiple sclerosis	14,498 European ancestry cases, 24,091 European ancestry controls	14,802 European ancestry cases, 26,703 European ancestry controls	11p11.2	11	47680843	AGBL2	AGBL2			ENSG00000165923			rs7120737-G	rs7120737	0	7120737	intron_variant	0	0.15	1e-09	9		1.1		Illumina [161311]	N	multiple sclerosis	GCST005531	Targeted genotyping array [ImmunoChip]
11_60993140	2009-06-29	19525953	De Jager PL	2009-06-14	Nat Genet	www.ncbi.nlm.nih.gov/pubmed/19525953	Meta-analysis of genome scans and replication identify CD6, IRF8 and TNFRSF1A as new multiple sclerosis susceptibility loci.	Multiple sclerosis	2,624 European ancestry cases, 7,220 European ancestry controls	2,215 European ancestry cases, 2,116 European ancestry controls	11q12.2	11	60993140	CD6	CD6			ENSG00000013725			rs17824933-G	rs17824933	0	17824933	intron_variant	0	0.25	4e-09	8.39794		1.18	[1.07-1.30]	Affymetrix, Illumina [~ 2560000] (imputed)	N	multiple sclerosis	GCST000424	Genome-wide genotyping array
11_61025858	2018-04-25	24076602	Beecham AH	2013-11-01	Nat Genet	www.ncbi.nlm.nih.gov/pubmed/24076602	Analysis of immune-related loci identifies 48 new susceptibility variants for multiple sclerosis.	Multiple sclerosis	14,498 European ancestry cases, 24,091 European ancestry controls	14,802 European ancestry cases, 26,703 European ancestry controls	11q12.2	11	61025858	CD6	CD6 - AP003721.2	ENSG00000013725	ENSG00000256733		5481	29534	rs34383631-A	rs34383631	0	34383631	intergenic_variant	1	0.39	4e-23	22.3979		1.13		Illumina [161311]	N	multiple sclerosis	GCST005531	Targeted genotyping array [ImmunoChip]
11_61026179	2011-03-02	21244703	Wang JH	2011-01-18	Genome Med	www.ncbi.nlm.nih.gov/pubmed/21244703	Modeling the cumulative genetic risk for multiple sclerosis from genome-wide association data.	Multiple sclerosis	2,124 cases, 6,720 controls	1,618 cases, 1,988 controls	11q12.2	11	61026179	CD6	CD6 - AP003721.2	ENSG00000013725	ENSG00000256733		5802	29213	rs4939490-?	rs4939490	0	4939490	intergenic_variant	1	NR	1e-09	9		1.3	[1.19-1.42]	Affymetrix, Illumina [~ 2560000] (imputed)	N	multiple sclerosis	GCST000949	Genome-wide genotyping array
11_61026179	2020-02-10	31604244	International Multiple Sclerosis Genetics Consortium	2019-09-01	Science	www.ncbi.nlm.nih.gov/pubmed/31604244	Multiple sclerosis genomic map implicates peripheral immune cells and microglia in susceptibility.	Multiple sclerosis	14,802 European and unknown ancestry cases, 26,703 European and unknown ancestry controls	32,627 European and unknown ancestry cases, 41,672 European and unknown ancestry controls	11q12.2	11	61026179	CD6	CD6 - AP003721.2	ENSG00000013725	ENSG00000256733		5802	29213	rs4939490-G	rs4939490	0	4939490	intergenic_variant	1	NR	2e-29	28.699		1.1237	NR	Affymetrix, Illumina [8278136] (imputed)	N	multiple sclerosis	GCST009597	Genome-wide genotyping array
11_61064810	2012-10-24	21833088	Sawcer S	2011-08-11	Nature	www.ncbi.nlm.nih.gov/pubmed/21833088	Genetic risk and a primary role for cell-mediated immune mechanisms in multiple sclerosis.	Multiple sclerosis	9,772 European ancestry cases, 16,849 European ancestry controls	4,218 European ancestry cases, 7,296 European ancestry controls	11q12.2	11	61064810	CD5, CD6	AP003721.2			ENSG00000256733			rs650258-G	rs650258	0	650258	intron_variant	0	NR	2e-11	10.699		1.12	[1.1-1.13]	Illumina [465434]	N	multiple sclerosis	GCST001198	Genome-wide genotyping array
11_61066152	2018-04-25	24076602	Beecham AH	2013-11-01	Nat Genet	www.ncbi.nlm.nih.gov/pubmed/24076602	Analysis of immune-related loci identifies 48 new susceptibility variants for multiple sclerosis.	Multiple sclerosis	14,498 European ancestry cases, 24,091 European ancestry controls	14,802 European ancestry cases, 26,703 European ancestry controls	11q12.2	11	61066152	CD6, CD5	AP003721.2			ENSG00000256733			rs175126-G	rs175126	0	175126	intron_variant	0	0.46	2e-07	6.69897		1.06	[1.04-1.09]	Illumina [161311]	N	multiple sclerosis	GCST005531	Targeted genotyping array [ImmunoChip]
11_64327706	2020-02-10	31604244	International Multiple Sclerosis Genetics Consortium	2019-09-01	Science	www.ncbi.nlm.nih.gov/pubmed/31604244	Multiple sclerosis genomic map implicates peripheral immune cells and microglia in susceptibility.	Multiple sclerosis	14,802 European and unknown ancestry cases, 26,703 European and unknown ancestry controls	32,627 European and unknown ancestry cases, 41,672 European and unknown ancestry controls	11q13.1	11	64327706	PRDX5	AP003774.2			ENSG00000236935			rs11231749-C	rs11231749	0	11231749	intron_variant	0	NR	1e-11	11		1.0681	NR	Affymetrix, Illumina [8278136] (imputed)	N	multiple sclerosis	GCST009597	Genome-wide genotyping array
11_64329761	2018-04-25	24076602	Beecham AH	2013-11-01	Nat Genet	www.ncbi.nlm.nih.gov/pubmed/24076602	Analysis of immune-related loci identifies 48 new susceptibility variants for multiple sclerosis.	Multiple sclerosis	14,498 European ancestry cases, 24,091 European ancestry controls	14,802 European ancestry cases, 26,703 European ancestry controls	11q13.1	11	64329761	PRDX5	AP003774.2 - CCDC88B	ENSG00000236935	ENSG00000168071		257	10443	rs694739-A	rs694739	0	694739	regulatory_region_variant	1	0.62	2e-09	8.69897		1.07		Illumina [161311]	N	multiple sclerosis	GCST005531	Targeted genotyping array [ImmunoChip]
11_65937961	2020-02-10	31604244	International Multiple Sclerosis Genetics Consortium	2019-09-01	Science	www.ncbi.nlm.nih.gov/pubmed/31604244	Multiple sclerosis genomic map implicates peripheral immune cells and microglia in susceptibility.	Multiple sclerosis	14,802 European and unknown ancestry cases, 26,703 European and unknown ancestry controls	32,627 European and unknown ancestry cases, 41,672 European and unknown ancestry controls	11q13.1	11	65937961	DRAP1	DRAP1 - TSGA10IP	ENSG00000175550	ENSG00000175513		16398	7484	rs531612-T	rs531612	0	531612	regulatory_region_variant	1	NR	1e-09	9		1.06895	NR	Affymetrix, Illumina [8278136] (imputed)	N	multiple sclerosis	GCST009597	Genome-wide genotyping array
11_95578258	2012-10-24	21833088	Sawcer S	2011-08-11	Nature	www.ncbi.nlm.nih.gov/pubmed/21833088	Genetic risk and a primary role for cell-mediated immune mechanisms in multiple sclerosis.	Multiple sclerosis	9,772 European ancestry cases, 16,849 European ancestry controls	4,218 European ancestry cases, 7,296 European ancestry controls	11q21	11	95578258	intergenic	AP000820.2			ENSG00000285842			rs4409785-G	rs4409785	0	4409785	intron_variant	0	NR	6e-07	6.22185		1.1	[1.09-1.12]	Illumina [465434]	N	multiple sclerosis	GCST001198	Genome-wide genotyping array
11_95578258	2020-02-10	31604244	International Multiple Sclerosis Genetics Consortium	2019-09-01	Science	www.ncbi.nlm.nih.gov/pubmed/31604244	Multiple sclerosis genomic map implicates peripheral immune cells and microglia in susceptibility.	Multiple sclerosis	14,802 European and unknown ancestry cases, 26,703 European and unknown ancestry controls	32,627 European and unknown ancestry cases, 41,672 European and unknown ancestry controls	11q21	11	95578258	LOC100129203	AP000820.2			ENSG00000285842			rs4409785-C	rs4409785	0	4409785	intron_variant	0	NR	7e-12	11.1549		1.08743	NR	Affymetrix, Illumina [8278136] (imputed)	N	multiple sclerosis	GCST009597	Genome-wide genotyping array
11_95688666	2020-02-10	31604244	International Multiple Sclerosis Genetics Consortium	2019-09-01	Science	www.ncbi.nlm.nih.gov/pubmed/31604244	Multiple sclerosis genomic map implicates peripheral immune cells and microglia in susceptibility.	Multiple sclerosis	14,802 European and unknown ancestry cases, 26,703 European and unknown ancestry controls	32,627 European and unknown ancestry cases, 41,672 European and unknown ancestry controls	11q21	11	95688666	LOC100129203	AP000820.2			ENSG00000285842			rs56095240-A	rs56095240	0	56095240	intron_variant	0	NR	1e-09	9		1.10816	NR	Affymetrix, Illumina [8278136] (imputed)	N	multiple sclerosis	GCST009597	Genome-wide genotyping array
12_111446804	2020-02-10	31604244	International Multiple Sclerosis Genetics Consortium	2019-09-01	Science	www.ncbi.nlm.nih.gov/pubmed/31604244	Multiple sclerosis genomic map implicates peripheral immune cells and microglia in susceptibility.	Multiple sclerosis	14,802 European and unknown ancestry cases, 26,703 European and unknown ancestry controls	32,627 European and unknown ancestry cases, 41,672 European and unknown ancestry controls	12q24.12	12	111446804	SH2B3	ATXN2, SH2B3			ENSG00000204842, ENSG00000111252			rs3184504-T	rs3184504	0	3184504	missense_variant	0	NR	4e-11	10.3979		1.0643	NR	Affymetrix, Illumina [8278136] (imputed)	N	multiple sclerosis	GCST009597	Genome-wide genotyping array
12_112468611	2020-02-10	31604244	International Multiple Sclerosis Genetics Consortium	2019-09-01	Science	www.ncbi.nlm.nih.gov/pubmed/31604244	Multiple sclerosis genomic map implicates peripheral immune cells and microglia in susceptibility.	Multiple sclerosis	14,802 European and unknown ancestry cases, 26,703 European and unknown ancestry controls	32,627 European and unknown ancestry cases, 41,672 European and unknown ancestry controls	12q24.13	12	112468611	PTPN11	PTPN11			ENSG00000179295			rs11066320-A	rs11066320	0	11066320	intron_variant	0	NR	3e-06	5.52288		1.0458	NR	Affymetrix, Illumina [8278136] (imputed)	N	multiple sclerosis	GCST009597	Genome-wide genotyping array
12_11845842	2020-02-10	31604244	International Multiple Sclerosis Genetics Consortium	2019-09-01	Science	www.ncbi.nlm.nih.gov/pubmed/31604244	Multiple sclerosis genomic map implicates peripheral immune cells and microglia in susceptibility.	Multiple sclerosis	14,802 European and unknown ancestry cases, 26,703 European and unknown ancestry controls	32,627 European and unknown ancestry cases, 41,672 European and unknown ancestry controls	12p13.2	12	11845842	RNU6-19P	ETV6			ENSG00000139083			rs73277163-G	rs73277163	0	73277163	intron_variant	0	NR	2e-06	5.69897		1.20337	NR	Affymetrix, Illumina [8278136] (imputed)	N	multiple sclerosis	GCST009597	Genome-wide genotyping array
12_12015197	2020-02-10	31604244	International Multiple Sclerosis Genetics Consortium	2019-09-01	Science	www.ncbi.nlm.nih.gov/pubmed/31604244	Multiple sclerosis genomic map implicates peripheral immune cells and microglia in susceptibility.	Multiple sclerosis	14,802 European and unknown ancestry cases, 26,703 European and unknown ancestry controls	32,627 European and unknown ancestry cases, 41,672 European and unknown ancestry controls	12p13.2	12	12015197	RNU6-19P	ETV6 - BCL2L14	ENSG00000139083	ENSG00000121380		119795	34647	rs73060045-G	rs73060045	0	73060045	regulatory_region_variant	1	NR	8e-07	6.09691		1.12145	NR	Affymetrix, Illumina [8278136] (imputed)	N	multiple sclerosis	GCST009597	Genome-wide genotyping array
12_123108835	2018-04-25	24076602	Beecham AH	2013-11-01	Nat Genet	www.ncbi.nlm.nih.gov/pubmed/24076602	Analysis of immune-related loci identifies 48 new susceptibility variants for multiple sclerosis.	Multiple sclerosis	14,498 European ancestry cases, 24,091 European ancestry controls	14,802 European ancestry cases, 26,703 European ancestry controls	12q24.31	12	123108835	PITPNM2	PITPNM2			ENSG00000090975			rs7132277-A	rs7132277	0	7132277	intron_variant	0	0.19	2e-13	12.699		1.12		Illumina [161311]	N	multiple sclerosis	GCST005531	Targeted genotyping array [ImmunoChip]
12_123119506	2020-02-10	31604244	International Multiple Sclerosis Genetics Consortium	2019-09-01	Science	www.ncbi.nlm.nih.gov/pubmed/31604244	Multiple sclerosis genomic map implicates peripheral immune cells and microglia in susceptibility.	Multiple sclerosis	14,802 European and unknown ancestry cases, 26,703 European and unknown ancestry controls	32,627 European and unknown ancestry cases, 41,672 European and unknown ancestry controls	12q24.31	12	123119506	PITPNM2	PITPNM2			ENSG00000090975			rs7975763-T	rs7975763	0	7975763	intron_variant	0	NR	3e-13	12.5229		1.0853	NR	Affymetrix, Illumina [8278136] (imputed)	N	multiple sclerosis	GCST009597	Genome-wide genotyping array
12_123172178	2009-06-29	19525953	De Jager PL	2009-06-14	Nat Genet	www.ncbi.nlm.nih.gov/pubmed/19525953	Meta-analysis of genome scans and replication identify CD6, IRF8 and TNFRSF1A as new multiple sclerosis susceptibility loci.	Multiple sclerosis	2,624 European ancestry cases, 7,220 European ancestry controls	2,215 European ancestry cases, 2,116 European ancestry controls	12q24.31	12	123172178	MPHOSPH9	MPHOSPH9			ENSG00000051825			rs1790100-G	rs1790100	0	1790100	intron_variant	0	0.24	7e-07	6.1549		1.11	[1.00-1.22]	Affymetrix, Illumina [~ 2560000] (imputed)	N	multiple sclerosis	GCST000424	Genome-wide genotyping array
12_124466106	2020-02-10	31604244	International Multiple Sclerosis Genetics Consortium	2019-09-01	Science	www.ncbi.nlm.nih.gov/pubmed/31604244	Multiple sclerosis genomic map implicates peripheral immune cells and microglia in susceptibility.	Multiple sclerosis	14,802 European and unknown ancestry cases, 26,703 European and unknown ancestry controls	32,627 European and unknown ancestry cases, 41,672 European and unknown ancestry controls	12q24.31	12	124466106	NCOR2	NCOR2			ENSG00000196498			rs4765569-C	rs4765569	0	4765569	intron_variant	0	NR	2e-07	6.69897		1.08873	NR	Affymetrix, Illumina [8278136] (imputed)	N	multiple sclerosis	GCST009597	Genome-wide genotyping array
12_32323793	2009-01-16	19010793	Baranzini SE	2008-11-14	Hum Mol Genet	www.ncbi.nlm.nih.gov/pubmed/19010793	Genome-wide association analysis of susceptibility and clinical phenotype in multiple sclerosis.	Normalized brain volume	753 European ancestry cases, 883 European ancestry controls		12p11.21	12	32323793	BICD1	BICD1			ENSG00000151746			rs261902-?	rs261902	0	261902	intron_variant	0	0.16	4e-06	5.39794			[NR]	Illumina [551642]	N	multiple sclerosis	GCST000268	Genome-wide genotyping array
12_41572059	2009-01-16	19010793	Baranzini SE	2008-11-14	Hum Mol Genet	www.ncbi.nlm.nih.gov/pubmed/19010793	Genome-wide association analysis of susceptibility and clinical phenotype in multiple sclerosis.	Multiple sclerosis	978 European ancestry cases, 883 European ancestry controls		12q12	12	41572059	PDZRN4	PDZRN4			ENSG00000165966			rs1458175-?	rs1458175	0	1458175	intron_variant	0	0.49	2e-06	5.69897		1.34	[NR]	Illumina [551642]	N	multiple sclerosis	GCST000269	Genome-wide genotyping array
12_42460403	2020-02-10	31604244	International Multiple Sclerosis Genetics Consortium	2019-09-01	Science	www.ncbi.nlm.nih.gov/pubmed/31604244	Multiple sclerosis genomic map implicates peripheral immune cells and microglia in susceptibility.	Multiple sclerosis	14,802 European and unknown ancestry cases, 26,703 European and unknown ancestry controls	32,627 European and unknown ancestry cases, 41,672 European and unknown ancestry controls	12q12	12	42460403	PRICKLE1	AC079601.1, PRICKLE1			ENSG00000257225, ENSG00000139174			rs3747562-G	rs3747562	0	3747562	synonymous_variant	0	NR	9e-06	5.04576		1.05719	NR	Affymetrix, Illumina [8278136] (imputed)	N	multiple sclerosis	GCST009597	Genome-wide genotyping array
12_46025303	2020-02-10	31604244	International Multiple Sclerosis Genetics Consortium	2019-09-01	Science	www.ncbi.nlm.nih.gov/pubmed/31604244	Multiple sclerosis genomic map implicates peripheral immune cells and microglia in susceptibility.	Multiple sclerosis	14,802 European and unknown ancestry cases, 26,703 European and unknown ancestry controls	32,627 European and unknown ancestry cases, 41,672 European and unknown ancestry controls	12q13.11	12	46025303	SCAF11	AC084878.1 - SLC38A1	ENSG00000239397	ENSG00000111371		20618	157760	rs7134559-C	rs7134559	0	7134559	intergenic_variant	1	NR	6e-07	6.22185		1.0596	NR	Affymetrix, Illumina [8278136] (imputed)	N	multiple sclerosis	GCST009597	Genome-wide genotyping array
12_50827114	2020-02-10	31604244	International Multiple Sclerosis Genetics Consortium	2019-09-01	Science	www.ncbi.nlm.nih.gov/pubmed/31604244	Multiple sclerosis genomic map implicates peripheral immune cells and microglia in susceptibility.	Multiple sclerosis	14,802 European and unknown ancestry cases, 26,703 European and unknown ancestry controls	32,627 European and unknown ancestry cases, 41,672 European and unknown ancestry controls	12q13.12	12	50827114	ATF1	ATF1 - RN7SL519P	ENSG00000123268	ENSG00000243075		5952	14384	rs7295386-C	rs7295386	0	7295386	intergenic_variant	1	NR	9e-06	5.04576		1.05396	NR	Affymetrix, Illumina [8278136] (imputed)	N	multiple sclerosis	GCST009597	Genome-wide genotyping array
12_57713053	2020-02-10	31604244	International Multiple Sclerosis Genetics Consortium	2019-09-01	Science	www.ncbi.nlm.nih.gov/pubmed/31604244	Multiple sclerosis genomic map implicates peripheral immune cells and microglia in susceptibility.	Multiple sclerosis	14,802 European and unknown ancestry cases, 26,703 European and unknown ancestry controls	32,627 European and unknown ancestry cases, 41,672 European and unknown ancestry controls	12q14.1	12	57713053	OS9	AC025165.2, OS9			ENSG00000257342, ENSG00000135506			rs701006-G	rs701006	0	701006	intron_variant	0	NR	1e-30	30		1.124	NR	Affymetrix, Illumina [8278136] (imputed)	N	multiple sclerosis	GCST009597	Genome-wide genotyping array
12_57739473	2012-10-24	21833088	Sawcer S	2011-08-11	Nature	www.ncbi.nlm.nih.gov/pubmed/21833088	Genetic risk and a primary role for cell-mediated immune mechanisms in multiple sclerosis.	Multiple sclerosis	9,772 European ancestry cases, 16,849 European ancestry controls	4,218 European ancestry cases, 7,296 European ancestry controls	12q14.1	12	57739473	AGAP2, CYP27B1	AGAP2, TSPAN31			ENSG00000135439, ENSG00000135452			rs12368653-A	rs12368653	0	12368653	intron_variant	0	NR	2e-09	8.69897	(Conditioned on rs7238078)	1.1	[1.09-1.12]	Illumina [465434]	N	multiple sclerosis	GCST001198	Genome-wide genotyping array
12_57768956	2009-06-30	19525955	Bahlo M	2009-06-14	Nat Genet	www.ncbi.nlm.nih.gov/pubmed/19525955	Genome-wide association study identifies new multiple sclerosis susceptibility loci on chromosomes 12 and 20.	Multiple sclerosis	1,618 European ancestry cases, 3,413 European ancestry controls	2,256 European ancestry cases, 2,310 European ancestry controls	12q14.1	12	57768956	CYP27B1, METTL1	METTL1, CYP27B1			ENSG00000037897, ENSG00000111012			rs703842-A	rs703842	0	703842	missense_variant	0	0.67	5e-11	10.301		1.23	[NR]	Illumina [302098]	N	multiple sclerosis	GCST000425	Genome-wide genotyping array
12_57788279	2018-04-25	24076602	Beecham AH	2013-11-01	Nat Genet	www.ncbi.nlm.nih.gov/pubmed/24076602	Analysis of immune-related loci identifies 48 new susceptibility variants for multiple sclerosis.	Multiple sclerosis	14,498 European ancestry cases, 24,091 European ancestry controls	14,802 European ancestry cases, 26,703 European ancestry controls	12q14.1	12	57788279	TSFM	AC025165.3, TSFM			ENSG00000257921, ENSG00000123297			rs201202118-A	rs201202118	0	201202118	intron_variant	0	0.67	9e-22	21.0458		1.13		Illumina [161311]	N	multiple sclerosis	GCST005531	Targeted genotyping array [ImmunoChip]
12_6330843	2009-06-29	19525953	De Jager PL	2009-06-14	Nat Genet	www.ncbi.nlm.nih.gov/pubmed/19525953	Meta-analysis of genome scans and replication identify CD6, IRF8 and TNFRSF1A as new multiple sclerosis susceptibility loci.	Multiple sclerosis	2,624 European ancestry cases, 7,220 European ancestry controls	2,215 European ancestry cases, 2,116 European ancestry controls	12p13.31	12	6330843	TNFRSF1A	TNFRSF1A			ENSG00000067182			rs1800693-C	rs1800693	0	1800693	non_coding_transcript_exon_variant	0	0.45	2e-11	10.699		1.2	[1.10-1.31]	Affymetrix, Illumina [~ 2560000] (imputed)	N	multiple sclerosis	GCST000424	Genome-wide genotyping array
12_6330843	2012-10-24	21833088	Sawcer S	2011-08-11	Nature	www.ncbi.nlm.nih.gov/pubmed/21833088	Genetic risk and a primary role for cell-mediated immune mechanisms in multiple sclerosis.	Multiple sclerosis	9,772 European ancestry cases, 16,849 European ancestry controls	4,218 European ancestry cases, 7,296 European ancestry controls	12p13.31	12	6330843	TNFRSF1A	TNFRSF1A			ENSG00000067182			rs1800693-G	rs1800693	0	1800693	non_coding_transcript_exon_variant	0	NR	4e-14	13.3979		1.12	[1.11-1.14]	Illumina [465434]	N	multiple sclerosis	GCST001198	Genome-wide genotyping array
12_6330843	2020-02-10	31604244	International Multiple Sclerosis Genetics Consortium	2019-09-01	Science	www.ncbi.nlm.nih.gov/pubmed/31604244	Multiple sclerosis genomic map implicates peripheral immune cells and microglia in susceptibility.	Multiple sclerosis	14,802 European and unknown ancestry cases, 26,703 European and unknown ancestry controls	32,627 European and unknown ancestry cases, 41,672 European and unknown ancestry controls	12p13.31	12	6330843	TNFRSF1A	TNFRSF1A			ENSG00000067182			rs1800693-C	rs1800693	0	1800693	non_coding_transcript_exon_variant	0	NR	2e-47	46.699		1.14943	NR	Affymetrix, Illumina [8278136] (imputed)	N	multiple sclerosis	GCST009597	Genome-wide genotyping array
12_6330843	2018-04-25	24076602	Beecham AH	2013-11-01	Nat Genet	www.ncbi.nlm.nih.gov/pubmed/24076602	Analysis of immune-related loci identifies 48 new susceptibility variants for multiple sclerosis.	Multiple sclerosis	14,498 European ancestry cases, 24,091 European ancestry controls	14,802 European ancestry cases, 26,703 European ancestry controls	12p13.31	12	6330843	TNFRSF1A	TNFRSF1A			ENSG00000067182			rs1800693-G	rs1800693	0	1800693	non_coding_transcript_exon_variant	0	0.41	7e-28	27.1549		1.14		Illumina [161311]	N	multiple sclerosis	GCST005531	Targeted genotyping array [ImmunoChip]
12_6330843	2017-01-27	27386562	Andlauer TF	2016-06-17	Sci Adv	www.ncbi.nlm.nih.gov/pubmed/27386562	Novel multiple sclerosis susceptibility loci implicated in epigenetic regulation.	Multiple sclerosis	4,888 German ancestry cases, 10,395 German ancestry controls	2,903 Sardinian ancestry cases, 3,323 Sardinian ancestry controls	12p13.31	12	6330843	TNFRSF1A	TNFRSF1A			ENSG00000067182			rs1800693-C	rs1800693	0	1800693	non_coding_transcript_exon_variant	0		3e-08	7.52288		1.17	[1.11–1.23]	Illumina [at least 8143088] (imputed)	N	multiple sclerosis	GCST003566	Genome-wide genotyping array
12_6332456	2020-02-10	31604244	International Multiple Sclerosis Genetics Consortium	2019-09-01	Science	www.ncbi.nlm.nih.gov/pubmed/31604244	Multiple sclerosis genomic map implicates peripheral immune cells and microglia in susceptibility.	Multiple sclerosis	14,802 European and unknown ancestry cases, 26,703 European and unknown ancestry controls	32,627 European and unknown ancestry cases, 41,672 European and unknown ancestry controls	12p13.31	12	6332456	TNFRSF1A	TNFRSF1A			ENSG00000067182			rs12832171-C	rs12832171	0	12832171	intron_variant	0	NR	4e-10	9.39794		1.166	NR	Affymetrix, Illumina [8278136] (imputed)	N	multiple sclerosis	GCST009597	Genome-wide genotyping array
12_6333477	2009-06-29	19525953	De Jager PL	2009-06-14	Nat Genet	www.ncbi.nlm.nih.gov/pubmed/19525953	Meta-analysis of genome scans and replication identify CD6, IRF8 and TNFRSF1A as new multiple sclerosis susceptibility loci.	Multiple sclerosis	2,624 European ancestry cases, 7,220 European ancestry controls	2,215 European ancestry cases, 2,116 European ancestry controls	12p13.31	12	6333477	TNFRSF1A	TNFRSF1A			ENSG00000067182			rs4149584-T	rs4149584	0	4149584	missense_variant	0	0.022	5e-06	5.30103		1.58	[1.15-2.17]	Affymetrix, Illumina [~ 2560000] (imputed)	N	multiple sclerosis	GCST000424	Genome-wide genotyping array
12_6394334	2018-04-25	24076602	Beecham AH	2013-11-01	Nat Genet	www.ncbi.nlm.nih.gov/pubmed/24076602	Analysis of immune-related loci identifies 48 new susceptibility variants for multiple sclerosis.	Multiple sclerosis	14,498 European ancestry cases, 24,091 European ancestry controls	14,802 European ancestry cases, 26,703 European ancestry controls	12p13.31	12	6394334	LTBR	AC005840.2			ENSG00000256433			rs12296430-C	rs12296430	0	12296430	splice_region_variant	0	0.21	7e-14	13.1549		1.12		Illumina [161311]	N	multiple sclerosis	GCST005531	Targeted genotyping array [ImmunoChip]
12_6405797	2020-02-10	31604244	International Multiple Sclerosis Genetics Consortium	2019-09-01	Science	www.ncbi.nlm.nih.gov/pubmed/31604244	Multiple sclerosis genomic map implicates peripheral immune cells and microglia in susceptibility.	Multiple sclerosis	14,802 European and unknown ancestry cases, 26,703 European and unknown ancestry controls	32,627 European and unknown ancestry cases, 41,672 European and unknown ancestry controls	12p13.31	12	6405797	LTBR	AC005840.2 - AC005840.1	ENSG00000256433	ENSG00000213942		9649	3840	rs2364485-A	rs2364485	0	2364485	intergenic_variant	1	NR	2e-20	19.699		1.11582	NR	Affymetrix, Illumina [8278136] (imputed)	N	multiple sclerosis	GCST009597	Genome-wide genotyping array
12_6451407	2020-02-10	31604244	International Multiple Sclerosis Genetics Consortium	2019-09-01	Science	www.ncbi.nlm.nih.gov/pubmed/31604244	Multiple sclerosis genomic map implicates peripheral immune cells and microglia in susceptibility.	Multiple sclerosis	14,802 European and unknown ancestry cases, 26,703 European and unknown ancestry controls	32,627 European and unknown ancestry cases, 41,672 European and unknown ancestry controls	12p13.31	12	6451407	CD27-AS1	CD27, CD27-AS1			ENSG00000139193, ENSG00000215039			rs1059501-T	rs1059501	0	1059501	3_prime_UTR_variant	0	NR	6e-07	6.22185		1.05887	NR	Affymetrix, Illumina [8278136] (imputed)	N	multiple sclerosis	GCST009597	Genome-wide genotyping array
12_94267677	2020-02-10	31604244	International Multiple Sclerosis Genetics Consortium	2019-09-01	Science	www.ncbi.nlm.nih.gov/pubmed/31604244	Multiple sclerosis genomic map implicates peripheral immune cells and microglia in susceptibility.	Multiple sclerosis	14,802 European and unknown ancestry cases, 26,703 European and unknown ancestry controls	32,627 European and unknown ancestry cases, 41,672 European and unknown ancestry controls	12q22	12	94267677	PLXNC1	PLXNC1			ENSG00000136040			rs61708525-G	rs61708525	0	61708525	intron_variant	0	NR	2e-08	7.69897		1.0702	NR	Affymetrix, Illumina [8278136] (imputed)	N	multiple sclerosis	GCST009597	Genome-wide genotyping array
12_9713753	2020-02-10	31604244	International Multiple Sclerosis Genetics Consortium	2019-09-01	Science	www.ncbi.nlm.nih.gov/pubmed/31604244	Multiple sclerosis genomic map implicates peripheral immune cells and microglia in susceptibility.	Multiple sclerosis	14,802 European and unknown ancestry cases, 26,703 European and unknown ancestry controls	32,627 European and unknown ancestry cases, 41,672 European and unknown ancestry controls	12p13.31	12	9713753	CLEC2D	LINC02390 - CLECL1	ENSG00000256582	ENSG00000184293		4403	2107	rs7977720-T	rs7977720	0	7977720	intergenic_variant	1	NR	5e-24	23.301		1.09951	NR	Affymetrix, Illumina [8278136] (imputed)	N	multiple sclerosis	GCST009597	Genome-wide genotyping array
12_9723495	2012-10-24	21833088	Sawcer S	2011-08-11	Nature	www.ncbi.nlm.nih.gov/pubmed/21833088	Genetic risk and a primary role for cell-mediated immune mechanisms in multiple sclerosis.	Multiple sclerosis	9,772 European ancestry cases, 16,849 European ancestry controls	4,218 European ancestry cases, 7,296 European ancestry controls	12p13.31	12	9723495	CLECL1	CLECL1			ENSG00000184293			rs10466829-A	rs10466829	0	10466829	intron_variant	0	NR	1e-08	8		1.09	[1.08-1.11]	Illumina [465434]	N	multiple sclerosis	GCST001198	Genome-wide genotyping array
12_9753094	2018-04-25	24076602	Beecham AH	2013-11-01	Nat Genet	www.ncbi.nlm.nih.gov/pubmed/24076602	Analysis of immune-related loci identifies 48 new susceptibility variants for multiple sclerosis.	Multiple sclerosis	14,498 European ancestry cases, 24,091 European ancestry controls	14,802 European ancestry cases, 26,703 European ancestry controls	12p13.31	12	9753094	CD69	CD69			ENSG00000110848			rs11052877-G	rs11052877	0	11052877	3_prime_UTR_variant	0	0.38	6e-13	12.2218		1.09		Illumina [161311]	N	multiple sclerosis	GCST005531	Targeted genotyping array [ImmunoChip]
13_32918762	2020-02-10	31604244	International Multiple Sclerosis Genetics Consortium	2019-09-01	Science	www.ncbi.nlm.nih.gov/pubmed/31604244	Multiple sclerosis genomic map implicates peripheral immune cells and microglia in susceptibility.	Multiple sclerosis	14,802 European and unknown ancestry cases, 26,703 European and unknown ancestry controls	32,627 European and unknown ancestry cases, 41,672 European and unknown ancestry controls	13q13.1	13	32918762	LINC00423	LINC00423 - TOMM22P3	ENSG00000226968	ENSG00000227604		7112	35295	rs4941702-G	rs4941702	0	4941702	intergenic_variant	1	NR	3e-06	5.52288		1.0474	NR	Affymetrix, Illumina [8278136] (imputed)	N	multiple sclerosis	GCST009597	Genome-wide genotyping array
13_32923897	2018-04-25	24076602	Beecham AH	2013-11-01	Nat Genet	www.ncbi.nlm.nih.gov/pubmed/24076602	Analysis of immune-related loci identifies 48 new susceptibility variants for multiple sclerosis.	Multiple sclerosis	14,498 European ancestry cases, 24,091 European ancestry controls	14,802 European ancestry cases, 26,703 European ancestry controls	13q13.1	13	32923897	LINC00423, KL	LINC00423 - TOMM22P3	ENSG00000226968	ENSG00000227604		12247	30160	rs731089-A	rs731089	0	731089	intergenic_variant	1	0.69	1e-06	6		1.06	[1.04-1.09]	Illumina [161311]	N	multiple sclerosis	GCST005531	Targeted genotyping array [ImmunoChip]
13_39776775	2018-04-25	24076602	Beecham AH	2013-11-01	Nat Genet	www.ncbi.nlm.nih.gov/pubmed/24076602	Analysis of immune-related loci identifies 48 new susceptibility variants for multiple sclerosis.	Multiple sclerosis	14,498 European ancestry cases, 24,091 European ancestry controls	14,802 European ancestry cases, 26,703 European ancestry controls	13q14.11	13	39776775	COG6	COG6			ENSG00000133103			rs7993214-G	rs7993214	0	7993214	intron_variant	0	0.65	2e-06	5.69897		1.06	[1.03-1.09]	Illumina [161311]	N	multiple sclerosis	GCST005531	Targeted genotyping array [ImmunoChip]
13_39783540	2020-02-10	31604244	International Multiple Sclerosis Genetics Consortium	2019-09-01	Science	www.ncbi.nlm.nih.gov/pubmed/31604244	Multiple sclerosis genomic map implicates peripheral immune cells and microglia in susceptibility.	Multiple sclerosis	14,802 European and unknown ancestry cases, 26,703 European and unknown ancestry controls	32,627 European and unknown ancestry cases, 41,672 European and unknown ancestry controls	13q14.11	13	39783540	COG6	COG6			ENSG00000133103			rs17591266-G	rs17591266	0	17591266	intron_variant	0	NR	2e-07	6.69897		1.0586	NR	Affymetrix, Illumina [8278136] (imputed)	N	multiple sclerosis	GCST009597	Genome-wide genotyping array
13_41465152	2020-02-10	31604244	International Multiple Sclerosis Genetics Consortium	2019-09-01	Science	www.ncbi.nlm.nih.gov/pubmed/31604244	Multiple sclerosis genomic map implicates peripheral immune cells and microglia in susceptibility.	Multiple sclerosis	14,802 European and unknown ancestry cases, 26,703 European and unknown ancestry controls	32,627 European and unknown ancestry cases, 41,672 European and unknown ancestry controls	13q14.11	13	41465152	RGCC	RGCC			ENSG00000102760			rs3783196-C	rs3783196	0	3783196	intron_variant	0	NR	1e-07	7		1.0588	NR	Affymetrix, Illumina [8278136] (imputed)	N	multiple sclerosis	GCST009597	Genome-wide genotyping array
13_41565109	2012-10-24	21833088	Sawcer S	2011-08-11	Nature	www.ncbi.nlm.nih.gov/pubmed/21833088	Genetic risk and a primary role for cell-mediated immune mechanisms in multiple sclerosis.	Multiple sclerosis	9,772 European ancestry cases, 16,849 European ancestry controls	4,218 European ancestry cases, 7,296 European ancestry controls	13q14.11	13	41565109	KIAA0564	RGCC - VWA8	ENSG00000102760	ENSG00000102763		94238	1726	rs17594362-A	rs17594362	0	17594362	regulatory_region_variant	1	NR	4e-06	5.39794		1.11	[1.09-1.13]	Illumina [465434]	N	multiple sclerosis	GCST001198	Genome-wide genotyping array
13_49611068	2013-06-05	23412934	Gourraud PA	2013-02-13	Brain	www.ncbi.nlm.nih.gov/pubmed/23412934	A genome-wide association study of brain lesion distribution in multiple sclerosis.	Multiple sclerosis	284 European ancestry individuals		13q14.2	13	49611068	ARL11	RCBTB1 - AL135901.1	ENSG00000136144	ENSG00000176882		25510	9246	rs9568281-?	rs9568281	0	9568281	intergenic_variant	1		3e-07	6.52288	(Cluxel size)			Illumina [208975]	N	multiple sclerosis	GCST001860	Genome-wide genotyping array
13_50237084	2020-02-10	31604244	International Multiple Sclerosis Genetics Consortium	2019-09-01	Science	www.ncbi.nlm.nih.gov/pubmed/31604244	Multiple sclerosis genomic map implicates peripheral immune cells and microglia in susceptibility.	Multiple sclerosis	14,802 European and unknown ancestry cases, 26,703 European and unknown ancestry controls	32,627 European and unknown ancestry cases, 41,672 European and unknown ancestry controls	13q14.2	13	50237084	DLEU1	DLEU1			ENSG00000176124			rs9591325-T	rs9591325	0	9591325	intron_variant	0	NR	1e-19	19		1.2276	NR	Affymetrix, Illumina [8278136] (imputed)	N	multiple sclerosis	GCST009597	Genome-wide genotyping array
13_50243690	2017-01-27	27386562	Andlauer TF	2016-06-17	Sci Adv	www.ncbi.nlm.nih.gov/pubmed/27386562	Novel multiple sclerosis susceptibility loci implicated in epigenetic regulation.	Multiple sclerosis	4,888 German ancestry cases, 10,395 German ancestry controls	2,903 Sardinian ancestry cases, 3,323 Sardinian ancestry controls	13q14.2	13	50243690	DLEU1	DLEU1			ENSG00000176124			rs2812197-?	rs2812197	0	2812197	intron_variant	0	NR	3e-10	9.52288		1.14943	[1.1-1.2]	Illumina [at least 8143088] (imputed)	N	multiple sclerosis	GCST003566	Genome-wide genotyping array
13_50267187	2012-10-24	21833088	Sawcer S	2011-08-11	Nature	www.ncbi.nlm.nih.gov/pubmed/21833088	Genetic risk and a primary role for cell-mediated immune mechanisms in multiple sclerosis.	Multiple sclerosis	9,772 European ancestry cases, 16,849 European ancestry controls	4,218 European ancestry cases, 7,296 European ancestry controls	13q14.2	13	50267187	DLEU1	DLEU1			ENSG00000176124			rs806321-A	rs806321	0	806321	intron_variant	0	NR	5e-07	6.30103		1.08	[1.07-1.1]	Illumina [465434]	N	multiple sclerosis	GCST001198	Genome-wide genotyping array
13_50268304	2012-01-17	22190364	Patsopoulos NA	2011-12-01	Ann Neurol	www.ncbi.nlm.nih.gov/pubmed/22190364	Genome-wide meta-analysis identifies novel multiple sclerosis susceptibility loci.	Multiple sclerosis	5,545 European ancestry cases, 12,153 European ancestry controls		13q14.2	13	50268304	intergenic	DLEU1			ENSG00000176124			rs9596270-T	rs9596270	0	9596270	intron_variant	0	0.93	7e-07	6.1549		1.35	[NR]	Affymetrix, Illumina [2529394]	N	multiple sclerosis	GCST001341	Genome-wide genotyping array
13_50285854	2018-04-25	24076602	Beecham AH	2013-11-01	Nat Genet	www.ncbi.nlm.nih.gov/pubmed/24076602	Analysis of immune-related loci identifies 48 new susceptibility variants for multiple sclerosis.	Multiple sclerosis	14,498 European ancestry cases, 24,091 European ancestry controls	14,802 European ancestry cases, 26,703 European ancestry controls	13q14.2	13	50285854	ST13P4, DLEU7	DLEU1			ENSG00000176124			rs806349-A	rs806349	0	806349	intron_variant	0	0.48	8e-07	6.09691		1.06	[1.04-1.08]	Illumina [161311]	N	multiple sclerosis	GCST005531	Targeted genotyping array [ImmunoChip]
13_50387821	2020-02-10	31604244	International Multiple Sclerosis Genetics Consortium	2019-09-01	Science	www.ncbi.nlm.nih.gov/pubmed/31604244	Multiple sclerosis genomic map implicates peripheral immune cells and microglia in susceptibility.	Multiple sclerosis	14,802 European and unknown ancestry cases, 26,703 European and unknown ancestry controls	32,627 European and unknown ancestry cases, 41,672 European and unknown ancestry controls	13q14.3	13	50387821	DLEU1	DLEU1			ENSG00000176124			rs9568402-T	rs9568402	0	9568402	intron_variant	0	NR	5e-09	8.30103		1.08992	NR	Affymetrix, Illumina [8278136] (imputed)	N	multiple sclerosis	GCST009597	Genome-wide genotyping array
13_92679633	2009-01-16	19010793	Baranzini SE	2008-11-14	Hum Mol Genet	www.ncbi.nlm.nih.gov/pubmed/19010793	Genome-wide association analysis of susceptibility and clinical phenotype in multiple sclerosis.	Multiple sclerosis	978 European ancestry cases, 883 European ancestry controls		13q31.3	13	92679633	GPC5	GPC5			ENSG00000179399			rs9523762-?	rs9523762	0	9523762	intron_variant	0	0.35	1e-06	6		1.36	[NR]	Illumina [551642]	N	multiple sclerosis	GCST000269	Genome-wide genotyping array
13_99434005	2018-04-25	24076602	Beecham AH	2013-11-01	Nat Genet	www.ncbi.nlm.nih.gov/pubmed/24076602	Analysis of immune-related loci identifies 48 new susceptibility variants for multiple sclerosis.	Multiple sclerosis	14,498 European ancestry cases, 24,091 European ancestry controls	14,802 European ancestry cases, 26,703 European ancestry controls	13q32.3	13	99434005	MIR548AN	AL136961.1 - TM9SF2	ENSG00000285448	ENSG00000125304		1303	12306	rs4772201-A	rs4772201	0	4772201	regulatory_region_variant	1	0.83	1e-10	10		1.1		Illumina [161311]	N	multiple sclerosis	GCST005531	Targeted genotyping array [ImmunoChip]
14_102764421	2020-02-10	31604244	International Multiple Sclerosis Genetics Consortium	2019-09-01	Science	www.ncbi.nlm.nih.gov/pubmed/31604244	Multiple sclerosis genomic map implicates peripheral immune cells and microglia in susceptibility.	Multiple sclerosis	14,802 European and unknown ancestry cases, 26,703 European and unknown ancestry controls	32,627 European and unknown ancestry cases, 41,672 European and unknown ancestry controls	14q32.32	14	102764421	RCOR1	RCOR1 - AL132801.1	ENSG00000089902	ENSG00000259508		33860	5619	rs12588969-G	rs12588969	0	12588969	regulatory_region_variant	1	NR	2e-09	8.69897		1.07666	NR	Affymetrix, Illumina [8278136] (imputed)	N	multiple sclerosis	GCST009597	Genome-wide genotyping array
14_102797451	2018-04-25	24076602	Beecham AH	2013-11-01	Nat Genet	www.ncbi.nlm.nih.gov/pubmed/24076602	Analysis of immune-related loci identifies 48 new susceptibility variants for multiple sclerosis.	Multiple sclerosis	14,498 European ancestry cases, 24,091 European ancestry controls	14,802 European ancestry cases, 26,703 European ancestry controls	14q32.32	14	102797451	TRAF3	TRAF3			ENSG00000131323			rs12148050-A	rs12148050	0	12148050	intron_variant	0	0.36	5e-13	12.301		1.09		Illumina [161311]	N	multiple sclerosis	GCST005531	Targeted genotyping array [ImmunoChip]
14_102799507	2020-02-10	31604244	International Multiple Sclerosis Genetics Consortium	2019-09-01	Science	www.ncbi.nlm.nih.gov/pubmed/31604244	Multiple sclerosis genomic map implicates peripheral immune cells and microglia in susceptibility.	Multiple sclerosis	14,802 European and unknown ancestry cases, 26,703 European and unknown ancestry controls	32,627 European and unknown ancestry cases, 41,672 European and unknown ancestry controls	14q32.32	14	102799507	TRAF3	TRAF3			ENSG00000131323			rs12147246-A	rs12147246	0	12147246	intron_variant	0	NR	2e-15	14.699		1.09433	NR	Affymetrix, Illumina [8278136] (imputed)	N	multiple sclerosis	GCST009597	Genome-wide genotyping array
14_28780143	2010-09-27	20802204	Baranzini SE	2010-09-01	Brain	www.ncbi.nlm.nih.gov/pubmed/20802204	Genetic variation influences glutamate concentrations in brains of patients with multiple sclerosis.	Multiple sclerosis--Brain Glutamate Levels	382 cases		14q12	14	28780143	FOXG1B	LINC01551			ENSG00000186960			rs2038256-?	rs2038256	0	2038256	intron_variant	0	NR	2e-06	5.69897				Illumina [~ 500000]	N	multiple sclerosis	GCST000783	Genome-wide genotyping array
14_31884044	2009-01-16	19010793	Baranzini SE	2008-11-14	Hum Mol Genet	www.ncbi.nlm.nih.gov/pubmed/19010793	Genome-wide association analysis of susceptibility and clinical phenotype in multiple sclerosis.	Brain lesion load	791 European ancestry cases, 883 European ancestry controls		14q12	14	31884044	NUBPL	NUBPL - AL355112.1	ENSG00000151413	ENSG00000257472		22820	41757	rs2039485-?	rs2039485	0	2039485	intergenic_variant	1	0.22	6e-06	5.22185			[NR]	Illumina [551642]	N	multiple sclerosis	GCST000265	Genome-wide genotyping array
14_51839373	2020-02-10	31604244	International Multiple Sclerosis Genetics Consortium	2019-09-01	Science	www.ncbi.nlm.nih.gov/pubmed/31604244	Multiple sclerosis genomic map implicates peripheral immune cells and microglia in susceptibility.	Multiple sclerosis	14,802 European and unknown ancestry cases, 26,703 European and unknown ancestry controls	32,627 European and unknown ancestry cases, 41,672 European and unknown ancestry controls	14q22.1	14	51839373	FRMD6	GNG2			ENSG00000186469			rs11852059-C	rs11852059	0	11852059	intron_variant	0	NR	1e-09	9		1.09505	NR	Affymetrix, Illumina [8278136] (imputed)	N	multiple sclerosis	GCST009597	Genome-wide genotyping array
14_65796245	2010-09-27	20802204	Baranzini SE	2010-09-01	Brain	www.ncbi.nlm.nih.gov/pubmed/20802204	Genetic variation influences glutamate concentrations in brains of patients with multiple sclerosis.	Multiple sclerosis--Brain Glutamate Levels	382 cases		14q23.3	14	65796245	FUT8	FUT8 - AL391261.1	ENSG00000033170	ENSG00000258629		52124	83347	rs8007846-?	rs8007846	0	8007846	intergenic_variant	1	NR	9e-06	5.04576				Illumina [~ 500000]	N	multiple sclerosis	GCST000783	Genome-wide genotyping array
14_68786647	2020-02-10	31604244	International Multiple Sclerosis Genetics Consortium	2019-09-01	Science	www.ncbi.nlm.nih.gov/pubmed/31604244	Multiple sclerosis genomic map implicates peripheral immune cells and microglia in susceptibility.	Multiple sclerosis	14,802 European and unknown ancestry cases, 26,703 European and unknown ancestry controls	32,627 European and unknown ancestry cases, 41,672 European and unknown ancestry controls	14q24.1	14	68786647	RAD51B	AL132986.1 - ZFP36L1	ENSG00000287913	ENSG00000185650		49969	1013	rs12434551-A	rs12434551	0	12434551	regulatory_region_variant	1	NR	4e-17	16.3979		1.0822	NR	Affymetrix, Illumina [8278136] (imputed)	N	multiple sclerosis	GCST009597	Genome-wide genotyping array
14_68787474	2012-10-24	21833088	Sawcer S	2011-08-11	Nature	www.ncbi.nlm.nih.gov/pubmed/21833088	Genetic risk and a primary role for cell-mediated immune mechanisms in multiple sclerosis.	Multiple sclerosis	9,772 European ancestry cases, 16,849 European ancestry controls	4,218 European ancestry cases, 7,296 European ancestry controls	14q24.1	14	68787474	ZFP36L1	AL132986.1 - ZFP36L1	ENSG00000287913	ENSG00000185650		50796	186	rs4902647-G	rs4902647	0	4902647	intergenic_variant	1	NR	9e-12	11.0458		1.11	[1.1-1.13]	Illumina [465434]	N	multiple sclerosis	GCST001198	Genome-wide genotyping array
14_68794755	2018-04-25	24076602	Beecham AH	2013-11-01	Nat Genet	www.ncbi.nlm.nih.gov/pubmed/24076602	Analysis of immune-related loci identifies 48 new susceptibility variants for multiple sclerosis.	Multiple sclerosis	14,498 European ancestry cases, 24,091 European ancestry controls	14,802 European ancestry cases, 26,703 European ancestry controls	14q24.1	14	68794755	ZFP36L1	ZFP36L1			ENSG00000185650			rs2236262-A	rs2236262	0	2236262	intron_variant	0	0.5	3e-12	11.5229		1.08		Illumina [161311]	N	multiple sclerosis	GCST005531	Targeted genotyping array [ImmunoChip]
14_75495168	2018-04-25	24076602	Beecham AH	2013-11-01	Nat Genet	www.ncbi.nlm.nih.gov/pubmed/24076602	Analysis of immune-related loci identifies 48 new susceptibility variants for multiple sclerosis.	Multiple sclerosis	14,498 European ancestry cases, 24,091 European ancestry controls	14,802 European ancestry cases, 26,703 European ancestry controls	14q24.3	14	75495168	JDP2, BATF	JDP2 - BATF	ENSG00000140044	ENSG00000156127		21057	27287	rs4903324-A	rs4903324	0	4903324	TF_binding_site_variant	1	0.2	2e-07	6.69897		1.08	[1.05-1.11]	Illumina [161311]	N	multiple sclerosis	GCST005531	Targeted genotyping array [ImmunoChip]
14_75539214	2012-10-24	21833088	Sawcer S	2011-08-11	Nature	www.ncbi.nlm.nih.gov/pubmed/21833088	Genetic risk and a primary role for cell-mediated immune mechanisms in multiple sclerosis.	Multiple sclerosis	9,772 European ancestry cases, 16,849 European ancestry controls	4,218 European ancestry cases, 7,296 European ancestry controls	14q24.3	14	75539214	BATF	BATF			ENSG00000156127			rs2300603-A	rs2300603	0	2300603	intron_variant	0	NR	2e-08	7.69897		1.11	[1.09-1.12]	Illumina [465434]	N	multiple sclerosis	GCST001198	Genome-wide genotyping array
14_75547955	2020-02-10	31604244	International Multiple Sclerosis Genetics Consortium	2019-09-01	Science	www.ncbi.nlm.nih.gov/pubmed/31604244	Multiple sclerosis genomic map implicates peripheral immune cells and microglia in susceptibility.	Multiple sclerosis	14,802 European and unknown ancestry cases, 26,703 European and unknown ancestry controls	32,627 European and unknown ancestry cases, 41,672 European and unknown ancestry controls	14q24.3	14	75547955	BATF	BATF - AC007182.1	ENSG00000156127	ENSG00000224721		951	26933	rs34695601-T	rs34695601	0	34695601	regulatory_region_variant	1	NR	6e-13	12.2218		1.0832	NR	Affymetrix, Illumina [8278136] (imputed)	N	multiple sclerosis	GCST009597	Genome-wide genotyping array
14_87951477	2020-02-10	31604244	International Multiple Sclerosis Genetics Consortium	2019-09-01	Science	www.ncbi.nlm.nih.gov/pubmed/31604244	Multiple sclerosis genomic map implicates peripheral immune cells and microglia in susceptibility.	Multiple sclerosis	14,802 European and unknown ancestry cases, 26,703 European and unknown ancestry controls	32,627 European and unknown ancestry cases, 41,672 European and unknown ancestry controls	14q31.3	14	87951477	GALC	GALC			ENSG00000054983			rs408667-A	rs408667	0	408667	intron_variant	0	NR	3e-07	6.52288		1.05263	NR	Affymetrix, Illumina [8278136] (imputed)	N	multiple sclerosis	GCST009597	Genome-wide genotyping array
14_87965984	2018-04-25	24076602	Beecham AH	2013-11-01	Nat Genet	www.ncbi.nlm.nih.gov/pubmed/24076602	Analysis of immune-related loci identifies 48 new susceptibility variants for multiple sclerosis.	Multiple sclerosis	14,498 European ancestry cases, 24,091 European ancestry controls	14,802 European ancestry cases, 26,703 European ancestry controls	14q31.3	14	87965984	GALC	GALC			ENSG00000054983			rs74796499-C	rs74796499	0	74796499	intron_variant	0	0.95	2e-20	19.699		1.32		Illumina [161311]	N	multiple sclerosis	GCST005531	Targeted genotyping array [ImmunoChip]
14_88021345	2012-10-24	21833088	Sawcer S	2011-08-11	Nature	www.ncbi.nlm.nih.gov/pubmed/21833088	Genetic risk and a primary role for cell-mediated immune mechanisms in multiple sclerosis.	Multiple sclerosis	9,772 European ancestry cases, 16,849 European ancestry controls	4,218 European ancestry cases, 7,296 European ancestry controls	14q31.3	14	88021345	GPR65	LINC01147			ENSG00000258826			rs2119704-C	rs2119704	0	2119704	intron_variant	0	NR	2e-10	9.69897		1.22	[1.19-1.25]	Illumina [465434]	N	multiple sclerosis	GCST001198	Genome-wide genotyping array
14_90906615	2020-02-10	31604244	International Multiple Sclerosis Genetics Consortium	2019-09-01	Science	www.ncbi.nlm.nih.gov/pubmed/31604244	Multiple sclerosis genomic map implicates peripheral immune cells and microglia in susceptibility.	Multiple sclerosis	14,802 European and unknown ancestry cases, 26,703 European and unknown ancestry controls	32,627 European and unknown ancestry cases, 41,672 European and unknown ancestry controls	14q32.11	14	90906615	RPS6KA5	RPS6KA5			ENSG00000100784			rs1152430-C	rs1152430	0	1152430	intron_variant	0	NR	8e-06	5.09691		1.0594	NR	Affymetrix, Illumina [8278136] (imputed)	N	multiple sclerosis	GCST009597	Genome-wide genotyping array
15_38554537	2018-04-25	24076602	Beecham AH	2013-11-01	Nat Genet	www.ncbi.nlm.nih.gov/pubmed/24076602	Analysis of immune-related loci identifies 48 new susceptibility variants for multiple sclerosis.	Multiple sclerosis	14,498 European ancestry cases, 24,091 European ancestry controls	14,802 European ancestry cases, 26,703 European ancestry controls	15q14	15	38554537	RASGRP1	RASGRP1			ENSG00000172575			rs4924273-G	rs4924273	0	4924273	intron_variant	0	0.26	1e-06	6		1.07	[1.04-1.09]	Illumina [161311]	N	multiple sclerosis	GCST005531	Targeted genotyping array [ImmunoChip]
15_40940837	2020-02-10	31604244	International Multiple Sclerosis Genetics Consortium	2019-09-01	Science	www.ncbi.nlm.nih.gov/pubmed/31604244	Multiple sclerosis genomic map implicates peripheral immune cells and microglia in susceptibility.	Multiple sclerosis	14,802 European and unknown ancestry cases, 26,703 European and unknown ancestry controls	32,627 European and unknown ancestry cases, 41,672 European and unknown ancestry controls	15q15.1	15	40940837	DLL4	DLL4 - ISCA1P4	ENSG00000128917	ENSG00000259405		1764	7899	rs6492971-A	rs6492971	0	6492971	intergenic_variant	1	NR	3e-06	5.52288		1.05396	NR	Affymetrix, Illumina [8278136] (imputed)	N	multiple sclerosis	GCST009597	Genome-wide genotyping array
15_60865204	2020-02-10	31604244	International Multiple Sclerosis Genetics Consortium	2019-09-01	Science	www.ncbi.nlm.nih.gov/pubmed/31604244	Multiple sclerosis genomic map implicates peripheral immune cells and microglia in susceptibility.	Multiple sclerosis	14,802 European and unknown ancestry cases, 26,703 European and unknown ancestry controls	32,627 European and unknown ancestry cases, 41,672 European and unknown ancestry controls	15q22.2	15	60865204	RORA	RORA			ENSG00000069667			rs12909611-C	rs12909611	0	12909611	intron_variant	0	NR	8e-06	5.09691		1.0524	NR	Affymetrix, Illumina [8278136] (imputed)	N	multiple sclerosis	GCST009597	Genome-wide genotyping array
15_74862438	2020-02-10	31604244	International Multiple Sclerosis Genetics Consortium	2019-09-01	Science	www.ncbi.nlm.nih.gov/pubmed/31604244	Multiple sclerosis genomic map implicates peripheral immune cells and microglia in susceptibility.	Multiple sclerosis	14,802 European and unknown ancestry cases, 26,703 European and unknown ancestry controls	32,627 European and unknown ancestry cases, 41,672 European and unknown ancestry controls	15q24.1	15	74862438	SCAMP2	SCAMP2			ENSG00000140497			rs6495124-C	rs6495124	0	6495124	intron_variant	0	NR	3e-07	6.52288		1.05241	NR	Affymetrix, Illumina [8278136] (imputed)	N	multiple sclerosis	GCST009597	Genome-wide genotyping array
15_78915124	2018-04-25	24076602	Beecham AH	2013-11-01	Nat Genet	www.ncbi.nlm.nih.gov/pubmed/24076602	Analysis of immune-related loci identifies 48 new susceptibility variants for multiple sclerosis.	Multiple sclerosis	14,498 European ancestry cases, 24,091 European ancestry controls	14,802 European ancestry cases, 26,703 European ancestry controls	15q25.1	15	78915124	CTSH	AC011944.2 - CTSH	ENSG00000279235	ENSG00000103811		8315	5934	rs59772922-A	rs59772922	0	59772922	regulatory_region_variant	1	0.83	1e-08	8		1.09		Illumina [161311]	N	multiple sclerosis	GCST005531	Targeted genotyping array [ImmunoChip]
15_78955140	2020-02-10	31604244	International Multiple Sclerosis Genetics Consortium	2019-09-01	Science	www.ncbi.nlm.nih.gov/pubmed/31604244	Multiple sclerosis genomic map implicates peripheral immune cells and microglia in susceptibility.	Multiple sclerosis	14,802 European and unknown ancestry cases, 26,703 European and unknown ancestry controls	32,627 European and unknown ancestry cases, 41,672 European and unknown ancestry controls	15q25.1	15	78955140	CTSH	CTSH - RASGRF1	ENSG00000103811	ENSG00000058335		5566	4807	rs62013236-C	rs62013236	0	62013236	intergenic_variant	1	NR	9e-17	16.0458		1.106	NR	Affymetrix, Illumina [8278136] (imputed)	N	multiple sclerosis	GCST009597	Genome-wide genotyping array
15_85744493	2020-02-10	31604244	International Multiple Sclerosis Genetics Consortium	2019-09-01	Science	www.ncbi.nlm.nih.gov/pubmed/31604244	Multiple sclerosis genomic map implicates peripheral immune cells and microglia in susceptibility.	Multiple sclerosis	14,802 European and unknown ancestry cases, 26,703 European and unknown ancestry controls	32,627 European and unknown ancestry cases, 41,672 European and unknown ancestry controls	15q25.3	15	85744493	AKAP13	AKAP13, AC021739.2			ENSG00000170776, ENSG00000259407			rs11629690-G	rs11629690	0	11629690	non_coding_transcript_exon_variant	0	NR	8e-07	6.09691		1.0558	NR	Affymetrix, Illumina [8278136] (imputed)	N	multiple sclerosis	GCST009597	Genome-wide genotyping array
15_90344352	2020-02-10	31604244	International Multiple Sclerosis Genetics Consortium	2019-09-01	Science	www.ncbi.nlm.nih.gov/pubmed/31604244	Multiple sclerosis genomic map implicates peripheral immune cells and microglia in susceptibility.	Multiple sclerosis	14,802 European and unknown ancestry cases, 26,703 European and unknown ancestry controls	32,627 European and unknown ancestry cases, 41,672 European and unknown ancestry controls	15q26.1	15	90344352	NGRN	AC091167.6 - AC018946.2	ENSG00000275674	ENSG00000279980		29853	3235	rs6496663-C	rs6496663	0	6496663	regulatory_region_variant	1	NR	1e-12	12		1.08968	NR	Affymetrix, Illumina [8278136] (imputed)	N	multiple sclerosis	GCST009597	Genome-wide genotyping array
15_90434101	2018-04-25	24076602	Beecham AH	2013-11-01	Nat Genet	www.ncbi.nlm.nih.gov/pubmed/24076602	Analysis of immune-related loci identifies 48 new susceptibility variants for multiple sclerosis.	Multiple sclerosis	14,498 European ancestry cases, 24,091 European ancestry controls	14,802 European ancestry cases, 26,703 European ancestry controls	15q26.1	15	90434101	IQGAP1	IQGAP1			ENSG00000140575			rs8042861-A	rs8042861	0	8042861	intron_variant	0	0.45	2e-09	8.69897		1.07		Illumina [161311]	N	multiple sclerosis	GCST005531	Targeted genotyping array [ImmunoChip]
16_1017832	2020-02-10	31604244	International Multiple Sclerosis Genetics Consortium	2019-09-01	Science	www.ncbi.nlm.nih.gov/pubmed/31604244	Multiple sclerosis genomic map implicates peripheral immune cells and microglia in susceptibility.	Multiple sclerosis	14,802 European and unknown ancestry cases, 26,703 European and unknown ancestry controls	32,627 European and unknown ancestry cases, 41,672 European and unknown ancestry controls	16p13.3	16	1017832	SOX8	AC009041.1 - SSTR5-AS1	ENSG00000260496	ENSG00000261713		16906	46261	rs405343-T	rs405343	0	405343	intergenic_variant	1	NR	3e-15	14.5229		1.10108	NR	Affymetrix, Illumina [8278136] (imputed)	N	multiple sclerosis	GCST009597	Genome-wide genotyping array
16_1023552	2012-10-24	21833088	Sawcer S	2011-08-11	Nature	www.ncbi.nlm.nih.gov/pubmed/21833088	Genetic risk and a primary role for cell-mediated immune mechanisms in multiple sclerosis.	Multiple sclerosis	9,772 European ancestry cases, 16,849 European ancestry controls	4,218 European ancestry cases, 7,296 European ancestry controls	16p13.3	16	1023552	SOX8	AC009041.1 - SSTR5-AS1	ENSG00000260496	ENSG00000261713		22626	40541	rs2744148-G	rs2744148	0	2744148	intergenic_variant	1	NR	8e-08	7.09691		1.12	[1.1-1.14]	Illumina [465434]	N	multiple sclerosis	GCST001198	Genome-wide genotyping array
16_11020655	2020-02-10	31604244	International Multiple Sclerosis Genetics Consortium	2019-09-01	Science	www.ncbi.nlm.nih.gov/pubmed/31604244	Multiple sclerosis genomic map implicates peripheral immune cells and microglia in susceptibility.	Multiple sclerosis	14,802 European and unknown ancestry cases, 26,703 European and unknown ancestry controls	32,627 European and unknown ancestry cases, 41,672 European and unknown ancestry controls	16p13.13	16	11020655	CLEC16A	CLEC16A			ENSG00000038532			rs2286974-A	rs2286974	0	2286974	intron_variant	0	NR	4e-09	8.39794		1.10084	NR	Affymetrix, Illumina [8278136] (imputed)	N	multiple sclerosis	GCST009597	Genome-wide genotyping array
16_11072831	2009-06-29	19525953	De Jager PL	2009-06-14	Nat Genet	www.ncbi.nlm.nih.gov/pubmed/19525953	Meta-analysis of genome scans and replication identify CD6, IRF8 and TNFRSF1A as new multiple sclerosis susceptibility loci.	Multiple sclerosis	2,624 European ancestry cases, 7,220 European ancestry controls	2,215 European ancestry cases, 2,116 European ancestry controls	16p13.13	16	11072831	CLEC16A	CLEC16A			ENSG00000038532			rs11865121-C	rs11865121	0	11865121	intron_variant	0	0.69	2e-07	6.69897		1.15	[1.04-1.25]	Affymetrix, Illumina [~ 2560000] (imputed)	N	multiple sclerosis	GCST000424	Genome-wide genotyping array
16_11083944	2012-10-24	21833088	Sawcer S	2011-08-11	Nature	www.ncbi.nlm.nih.gov/pubmed/21833088	Genetic risk and a primary role for cell-mediated immune mechanisms in multiple sclerosis.	Multiple sclerosis	9,772 European ancestry cases, 16,849 European ancestry controls	4,218 European ancestry cases, 7,296 European ancestry controls	16p13.13	16	11083944	CLEC16A	CLEC16A			ENSG00000038532			rs7200786-A	rs7200786	0	7200786	intron_variant	0	NR	9e-17	16.0458		1.15	[1.13-1.16]	Illumina [465434]	N	multiple sclerosis	GCST001198	Genome-wide genotyping array
16_11100914	2018-04-25	24076602	Beecham AH	2013-11-01	Nat Genet	www.ncbi.nlm.nih.gov/pubmed/24076602	Analysis of immune-related loci identifies 48 new susceptibility variants for multiple sclerosis.	Multiple sclerosis	14,498 European ancestry cases, 24,091 European ancestry controls	14,802 European ancestry cases, 26,703 European ancestry controls	16p13.13	16	11100914	CLEC16A	CLEC16A			ENSG00000038532			rs12927355-G	rs12927355	0	12927355	intron_variant	0	0.69	6e-46	45.2218		1.2		Illumina [161311]	N	multiple sclerosis	GCST005531	Targeted genotyping array [ImmunoChip]
16_11105590	2017-07-04	28445677	Steri M	2017-04-27	N Engl J Med	www.ncbi.nlm.nih.gov/pubmed/28445677	Overexpression of the Cytokine BAFF and Autoimmunity Risk.	Multiple sclerosis	2,273 Sardinian cases, 2,148 Sardinian controls	6,840 European ancestry cases, 661 Sardinian cases, 3,176 cases, 6,044 European ancestry controls, 1,244 Sardinian controls, 2,958 controls	16p13.13	16	11105590	CLEC16A	CLEC16A			ENSG00000038532			rs6498160-T	rs6498160	0	6498160	intron_variant	0	0.36	7e-08	7.1549		1.27		Affymetrix [~ 12200000] (imputed)	N	multiple sclerosis	GCST004290	Genome-wide genotyping array
16_11141273	2017-01-27	27386562	Andlauer TF	2016-06-17	Sci Adv	www.ncbi.nlm.nih.gov/pubmed/27386562	Novel multiple sclerosis susceptibility loci implicated in epigenetic regulation.	Multiple sclerosis	4,888 German ancestry cases, 10,395 German ancestry controls	2,903 Sardinian ancestry cases, 3,323 Sardinian ancestry controls	16p13.13	16	11141273	CLEC16A	CLEC16A			ENSG00000038532			rs6498168-T	rs6498168	0	6498168	intron_variant	0		1e-09	9		1.23	[1.17–1.29]	Illumina [at least 8143088] (imputed)	N	multiple sclerosis	GCST003566	Genome-wide genotyping array
16_11155472	2008-06-16	17660530	Hafler DA	2007-07-29	N Engl J Med	www.ncbi.nlm.nih.gov/pubmed/17660530	Risk alleles for multiple sclerosis identified by a genomewide study.	Multiple sclerosis	931 European ancestry trios, 2,431 European ancestry controls	609 European ancestry trios, 2,322 European ancestry cases, 2,987 European ancestry controls	16p13.13	16	11155472	KIAA0350	AC007220.2, CLEC16A			ENSG00000287121, ENSG00000038532			rs6498169-G	rs6498169	0	6498169	non_coding_transcript_exon_variant	0	0.37	4e-06	5.39794		1.14	[1.08-1.21]	Affymetrix [334923]	N	multiple sclerosis	GCST000062	Genome-wide genotyping array
16_11194949	2018-04-25	24076602	Beecham AH	2013-11-01	Nat Genet	www.ncbi.nlm.nih.gov/pubmed/24076602	Analysis of immune-related loci identifies 48 new susceptibility variants for multiple sclerosis.	Multiple sclerosis	14,498 European ancestry cases, 24,091 European ancestry controls	14,802 European ancestry cases, 26,703 European ancestry controls	16p13.13	16	11194949	CLEC16A	CLEC16A - AC007220.1	ENSG00000038532	ENSG00000263033		12763	1228	rs4780346-A	rs4780346	0	4780346	regulatory_region_variant	1	0.25	4e-10	9.39794	(conditioned on rs12927355)	1.09		Illumina [161311]	N	multiple sclerosis	GCST005531	Targeted genotyping array [ImmunoChip]
16_11312946	2012-01-17	22190364	Patsopoulos NA	2011-12-01	Ann Neurol	www.ncbi.nlm.nih.gov/pubmed/22190364	Genome-wide meta-analysis identifies novel multiple sclerosis susceptibility loci.	Multiple sclerosis	5,545 European ancestry cases, 12,153 European ancestry controls		16p13.13	16	11312946	TNP2, PRM3, PRM2, PRM1, C16orf75	RMI2			ENSG00000175643			rs7191700-C	rs7191700	0	7191700	intron_variant	0	0.67	6e-07	6.22185		1.15	[NR]	Affymetrix, Illumina [2529394]	N	multiple sclerosis	GCST001341	Genome-wide genotyping array
16_11319069	2020-02-10	31604244	International Multiple Sclerosis Genetics Consortium	2019-09-01	Science	www.ncbi.nlm.nih.gov/pubmed/31604244	Multiple sclerosis genomic map implicates peripheral immune cells and microglia in susceptibility.	Multiple sclerosis	14,802 European and unknown ancestry cases, 26,703 European and unknown ancestry controls	32,627 European and unknown ancestry cases, 41,672 European and unknown ancestry controls	16p13.13	16	11319069	PRM1	RMI2			ENSG00000175643			rs34947566-C	rs34947566	0	34947566	intron_variant	0	NR	1e-23	23		1.1463	NR	Affymetrix, Illumina [8278136] (imputed)	N	multiple sclerosis	GCST009597	Genome-wide genotyping array
16_11342133	2018-04-25	24076602	Beecham AH	2013-11-01	Nat Genet	www.ncbi.nlm.nih.gov/pubmed/24076602	Analysis of immune-related loci identifies 48 new susceptibility variants for multiple sclerosis.	Multiple sclerosis	14,498 European ancestry cases, 24,091 European ancestry controls	14,802 European ancestry cases, 26,703 European ancestry controls	16p13.13	16	11342133	RMI2	RMI2, AC009121.3			ENSG00000175643, ENSG00000263080			rs6498184-G	rs6498184	0	6498184	non_coding_transcript_exon_variant	0	0.82	7e-18	17.1549		1.15		Illumina [161311]	N	multiple sclerosis	GCST005531	Targeted genotyping array [ImmunoChip]
16_23055939	2009-06-30	19525955	Bahlo M	2009-06-14	Nat Genet	www.ncbi.nlm.nih.gov/pubmed/19525955	Genome-wide association study identifies new multiple sclerosis susceptibility loci on chromosomes 12 and 20.	Multiple sclerosis	1,618 European ancestry cases, 3,413 European ancestry controls	2,256 European ancestry cases, 2,310 European ancestry controls	16p12.2	16	23055939	NR	AC127459.2 - AC127459.1	ENSG00000261090	ENSG00000260566		29654	5467	rs8049603-T	rs8049603	0	8049603	intergenic_variant	1	0.20	1e-06	6		1.19	[NR]	Illumina [302098]	N	multiple sclerosis	GCST000425	Genome-wide genotyping array
16_29809159	2017-01-27	27386562	Andlauer TF	2016-06-17	Sci Adv	www.ncbi.nlm.nih.gov/pubmed/27386562	Novel multiple sclerosis susceptibility loci implicated in epigenetic regulation.	Multiple sclerosis	4,888 German ancestry cases, 10,395 German ancestry controls	2,903 Sardinian ancestry cases, 3,323 Sardinian ancestry controls	16p11.2	16	29809159	MAZ	AC009133.5, MAZ, AC009133.1			ENSG00000280607, ENSG00000103495, ENSG00000238045			rs34286592-T	rs34286592	0	34286592	intron_variant	0	NR	5e-07	6.30103		1.16	[1.09-1.23]	Illumina [at least 8143088] (imputed)	N	multiple sclerosis	GCST003566	Genome-wide genotyping array
16_30091839	2020-02-10	31604244	International Multiple Sclerosis Genetics Consortium	2019-09-01	Science	www.ncbi.nlm.nih.gov/pubmed/31604244	Multiple sclerosis genomic map implicates peripheral immune cells and microglia in susceptibility.	Multiple sclerosis	14,802 European and unknown ancestry cases, 26,703 European and unknown ancestry controls	32,627 European and unknown ancestry cases, 41,672 European and unknown ancestry controls	16p11.2	16	30091839	TBX6	TBX6			ENSG00000149922			rs3809627-C	rs3809627	0	3809627	5_prime_UTR_variant	0	NR	1e-21	21		1.09433	NR	Affymetrix, Illumina [8278136] (imputed)	N	multiple sclerosis	GCST009597	Genome-wide genotyping array
16_30145642	2018-04-25	24076602	Beecham AH	2013-11-01	Nat Genet	www.ncbi.nlm.nih.gov/pubmed/24076602	Analysis of immune-related loci identifies 48 new susceptibility variants for multiple sclerosis.	Multiple sclerosis	14,498 European ancestry cases, 24,091 European ancestry controls	14,802 European ancestry cases, 26,703 European ancestry controls	16p11.2	16	30145642	MAPK3	MAPK3 - CORO1A	ENSG00000102882	ENSG00000102879		22136	37185	rs7204270-G	rs7204270	0	7204270	intergenic_variant	1	0.49	2e-11	10.699		1.09		Illumina [161311]	N	multiple sclerosis	GCST005531	Targeted genotyping array [ImmunoChip]
16_30982502	2020-02-10	31604244	International Multiple Sclerosis Genetics Consortium	2019-09-01	Science	www.ncbi.nlm.nih.gov/pubmed/31604244	Multiple sclerosis genomic map implicates peripheral immune cells and microglia in susceptibility.	Multiple sclerosis	14,802 European and unknown ancestry cases, 26,703 European and unknown ancestry controls	32,627 European and unknown ancestry cases, 41,672 European and unknown ancestry controls	16p11.2	16	30982502	SETD1A	SETD1A			ENSG00000099381			rs11150602-G	rs11150602	0	11150602	intron_variant	0	NR	5e-06	5.30103		1.07296	NR	Affymetrix, Illumina [8278136] (imputed)	N	multiple sclerosis	GCST009597	Genome-wide genotyping array
16_57043182	2020-02-10	31604244	International Multiple Sclerosis Genetics Consortium	2019-09-01	Science	www.ncbi.nlm.nih.gov/pubmed/31604244	Multiple sclerosis genomic map implicates peripheral immune cells and microglia in susceptibility.	Multiple sclerosis	14,802 European and unknown ancestry cases, 26,703 European and unknown ancestry controls	32,627 European and unknown ancestry cases, 41,672 European and unknown ancestry controls	16q13	16	57043182	NLRC5	NLRC5			ENSG00000140853			rs8062446-T	rs8062446	0	8062446	intron_variant	0	NR	4e-09	8.39794		1.0878	NR	Affymetrix, Illumina [8278136] (imputed)	N	multiple sclerosis	GCST009597	Genome-wide genotyping array
16_57358329	2018-04-25	24076602	Beecham AH	2013-11-01	Nat Genet	www.ncbi.nlm.nih.gov/pubmed/24076602	Analysis of immune-related loci identifies 48 new susceptibility variants for multiple sclerosis.	Multiple sclerosis	14,498 European ancestry cases, 24,091 European ancestry controls	14,802 European ancestry cases, 26,703 European ancestry controls	16q21	16	57358329	CCL22	AC108081.1 - CCL22	ENSG00000271456	ENSG00000102962		25730	454	rs223889-A	rs223889	0	223889	regulatory_region_variant	1	0.29	2e-06	5.69897		1.06	[1.04-1.09]	Illumina [161311]	N	multiple sclerosis	GCST005531	Targeted genotyping array [ImmunoChip]
16_68652002	2018-04-25	24076602	Beecham AH	2013-11-01	Nat Genet	www.ncbi.nlm.nih.gov/pubmed/24076602	Analysis of immune-related loci identifies 48 new susceptibility variants for multiple sclerosis.	Multiple sclerosis	14,498 European ancestry cases, 24,091 European ancestry controls	14,802 European ancestry cases, 26,703 European ancestry controls	16q22.1	16	68652002	CDH3	CDH3			ENSG00000062038			rs1886700-A	rs1886700	0	1886700	intron_variant	0	0.14	1e-08	8		1.1		Illumina [161311]	N	multiple sclerosis	GCST005531	Targeted genotyping array [ImmunoChip]
16_73547159	2009-01-16	19010793	Baranzini SE	2008-11-14	Hum Mol Genet	www.ncbi.nlm.nih.gov/pubmed/19010793	Genome-wide association analysis of susceptibility and clinical phenotype in multiple sclerosis.	Multiple sclerosis (severity)	794 European ancestry cases, 883 European ancestry controls		16q22.3	16	73547159	C16orf47	AC092114.1, ZFHX3			ENSG00000260848, ENSG00000140836			rs7191888-?	rs7191888	0	7191888	intron_variant	0	0.17	6e-06	5.22185			[NR]	Illumina [551642]	N	multiple sclerosis	GCST000266	Genome-wide genotyping array
16_79076699	2018-04-25	24076602	Beecham AH	2013-11-01	Nat Genet	www.ncbi.nlm.nih.gov/pubmed/24076602	Analysis of immune-related loci identifies 48 new susceptibility variants for multiple sclerosis.	Multiple sclerosis	14,498 European ancestry cases, 24,091 European ancestry controls	14,802 European ancestry cases, 26,703 European ancestry controls	16q23.1	16	79076699	WWOX	WWOX			ENSG00000186153			rs12149527-A	rs12149527	0	12149527	intron_variant	0	0.47	3e-11	10.5229		1.08		Illumina [161311]	N	multiple sclerosis	GCST005531	Targeted genotyping array [ImmunoChip]
16_79077400	2020-02-10	31604244	International Multiple Sclerosis Genetics Consortium	2019-09-01	Science	www.ncbi.nlm.nih.gov/pubmed/31604244	Multiple sclerosis genomic map implicates peripheral immune cells and microglia in susceptibility.	Multiple sclerosis	14,802 European and unknown ancestry cases, 26,703 European and unknown ancestry controls	32,627 European and unknown ancestry cases, 41,672 European and unknown ancestry controls	16q23.1	16	79077400	WWOX	WWOX, AC009145.3			ENSG00000186153, ENSG00000260694			rs12925972-C	rs12925972	0	12925972	non_coding_transcript_exon_variant	0	NR	1e-19	19		1.107	NR	Affymetrix, Illumina [8278136] (imputed)	N	multiple sclerosis	GCST009597	Genome-wide genotyping array
16_79252606	2020-02-10	31604244	International Multiple Sclerosis Genetics Consortium	2019-09-01	Science	www.ncbi.nlm.nih.gov/pubmed/31604244	Multiple sclerosis genomic map implicates peripheral immune cells and microglia in susceptibility.	Multiple sclerosis	14,802 European and unknown ancestry cases, 26,703 European and unknown ancestry controls	32,627 European and unknown ancestry cases, 41,672 European and unknown ancestry controls	16q23.2	16	79252606	WWOX	AC092376.1 - RNA5SP431	ENSG00000261722	ENSG00000222244		23153	11848	rs11859008-C	rs11859008	0	11859008	regulatory_region_variant	1	NR	2e-07	6.69897		1.0863	NR	Affymetrix, Illumina [8278136] (imputed)	N	multiple sclerosis	GCST009597	Genome-wide genotyping array
16_79316307	2020-02-10	31604244	International Multiple Sclerosis Genetics Consortium	2019-09-01	Science	www.ncbi.nlm.nih.gov/pubmed/31604244	Multiple sclerosis genomic map implicates peripheral immune cells and microglia in susceptibility.	Multiple sclerosis	14,802 European and unknown ancestry cases, 26,703 European and unknown ancestry controls	32,627 European and unknown ancestry cases, 41,672 European and unknown ancestry controls	16q23.2	16	79316307	WWOX	RNA5SP431 - AC084064.1	ENSG00000222244	ENSG00000261472		51734	189296	rs17724508-T	rs17724508	0	17724508	regulatory_region_variant	1	NR	6e-14	13.2218		1.1431	NR	Affymetrix, Illumina [8278136] (imputed)	N	multiple sclerosis	GCST009597	Genome-wide genotyping array
16_79615497	2018-04-25	24076602	Beecham AH	2013-11-01	Nat Genet	www.ncbi.nlm.nih.gov/pubmed/24076602	Analysis of immune-related loci identifies 48 new susceptibility variants for multiple sclerosis.	Multiple sclerosis	14,498 European ancestry cases, 24,091 European ancestry controls	14,802 European ancestry cases, 26,703 European ancestry controls	16q23.2	16	79615497	MAF	AC009159.3 - AC009159.1	ENSG00000278058	ENSG00000275040		8892	3972	rs7196953-A	rs7196953	0	7196953	intergenic_variant	1	0.3	1e-10	10		1.09		Illumina [161311]	N	multiple sclerosis	GCST005531	Targeted genotyping array [ImmunoChip]
16_79618644	2012-10-24	21833088	Sawcer S	2011-08-11	Nature	www.ncbi.nlm.nih.gov/pubmed/21833088	Genetic risk and a primary role for cell-mediated immune mechanisms in multiple sclerosis.	Multiple sclerosis	9,772 European ancestry cases, 16,849 European ancestry controls	4,218 European ancestry cases, 7,296 European ancestry controls	16q23.2	16	79618644	MAF	AC009159.3 - AC009159.1	ENSG00000278058	ENSG00000275040		12039	825	rs386965-G	rs386965	0	386965	regulatory_region_variant	1	NR	4e-06	5.39794		1.09	[1.07-1.11]	Illumina [465434]	N	multiple sclerosis	GCST001198	Genome-wide genotyping array
16_79618823	2020-02-10	31604244	International Multiple Sclerosis Genetics Consortium	2019-09-01	Science	www.ncbi.nlm.nih.gov/pubmed/31604244	Multiple sclerosis genomic map implicates peripheral immune cells and microglia in susceptibility.	Multiple sclerosis	14,802 European and unknown ancestry cases, 26,703 European and unknown ancestry controls	32,627 European and unknown ancestry cases, 41,672 European and unknown ancestry controls	16q23.2	16	79618823	MAF	AC009159.3 - AC009159.1	ENSG00000278058	ENSG00000275040		12218	646	rs6564681-C	rs6564681	0	6564681	regulatory_region_variant	1	NR	4e-14	13.3979		1.08085	NR	Affymetrix, Illumina [8278136] (imputed)	N	multiple sclerosis	GCST009597	Genome-wide genotyping array
16_85960878	2018-04-25	24076602	Beecham AH	2013-11-01	Nat Genet	www.ncbi.nlm.nih.gov/pubmed/24076602	Analysis of immune-related loci identifies 48 new susceptibility variants for multiple sclerosis.	Multiple sclerosis	14,498 European ancestry cases, 24,091 European ancestry controls	14,802 European ancestry cases, 26,703 European ancestry controls	16q24.1	16	85960878	IRF8	AC092723.5 - AC092723.4	ENSG00000285163	ENSG00000285040		12054	2450	rs35929052-G	rs35929052	0	35929052	intergenic_variant	1	0.88	6e-12	11.2218		1.15		Illumina [161311]	N	multiple sclerosis	GCST005531	Targeted genotyping array [ImmunoChip]
16_85977427	2012-10-24	21833088	Sawcer S	2011-08-11	Nature	www.ncbi.nlm.nih.gov/pubmed/21833088	Genetic risk and a primary role for cell-mediated immune mechanisms in multiple sclerosis.	Multiple sclerosis	9,772 European ancestry cases, 16,849 European ancestry controls	4,218 European ancestry cases, 7,296 European ancestry controls	16q24.1	16	85977427	IRF8	AC092723.4			ENSG00000285040			rs13333054-A	rs13333054	0	13333054	intron_variant	0	NR	1e-08	8		1.11	[1.1-1.13]	Illumina [465434]	N	multiple sclerosis	GCST001198	Genome-wide genotyping array
16_85984057	2009-06-29	19525953	De Jager PL	2009-06-14	Nat Genet	www.ncbi.nlm.nih.gov/pubmed/19525953	Meta-analysis of genome scans and replication identify CD6, IRF8 and TNFRSF1A as new multiple sclerosis susceptibility loci.	Multiple sclerosis	2,624 European ancestry cases, 7,220 European ancestry controls	2,215 European ancestry cases, 2,116 European ancestry controls	16q24.1	16	85984057	IRF8	AC092723.4, AC092723.1			ENSG00000285040, ENSG00000269667			rs17445836-G	rs17445836	0	17445836	intron_variant	0	0.81	4e-09	8.39794		1.25	[1.12-1.39]	Affymetrix, Illumina [~ 2560000] (imputed)	N	multiple sclerosis	GCST000424	Genome-wide genotyping array
16_85985481	2020-02-10	31604244	International Multiple Sclerosis Genetics Consortium	2019-09-01	Science	www.ncbi.nlm.nih.gov/pubmed/31604244	Multiple sclerosis genomic map implicates peripheral immune cells and microglia in susceptibility.	Multiple sclerosis	14,802 European and unknown ancestry cases, 26,703 European and unknown ancestry controls	32,627 European and unknown ancestry cases, 41,672 European and unknown ancestry controls	16q24.1	16	85985481	IRF8	AC092723.4 - AC092723.3	ENSG00000285040	ENSG00000285012		95	1283	rs13330176-A	rs13330176	0	13330176	intergenic_variant	1	NR	5e-06	5.30103		1.0546	NR	Affymetrix, Illumina [8278136] (imputed)	N	multiple sclerosis	GCST009597	Genome-wide genotyping array
16_85987899	2020-02-10	31604244	International Multiple Sclerosis Genetics Consortium	2019-09-01	Science	www.ncbi.nlm.nih.gov/pubmed/31604244	Multiple sclerosis genomic map implicates peripheral immune cells and microglia in susceptibility.	Multiple sclerosis	14,802 European and unknown ancestry cases, 26,703 European and unknown ancestry controls	32,627 European and unknown ancestry cases, 41,672 European and unknown ancestry controls	16q24.1	16	85987899	IRF8	AC092723.3			ENSG00000285012			rs35703946-G	rs35703946	0	35703946	intron_variant	0	NR	3e-17	16.5229		1.1315	NR	Affymetrix, Illumina [8278136] (imputed)	N	multiple sclerosis	GCST009597	Genome-wide genotyping array
16_89075315	2020-02-10	31604244	International Multiple Sclerosis Genetics Consortium	2019-09-01	Science	www.ncbi.nlm.nih.gov/pubmed/31604244	Multiple sclerosis genomic map implicates peripheral immune cells and microglia in susceptibility.	Multiple sclerosis	14,802 European and unknown ancestry cases, 26,703 European and unknown ancestry controls	32,627 European and unknown ancestry cases, 41,672 European and unknown ancestry controls	16q24.3	16	89075315	CBFA2T3	AC135782.1 - ACSF3	ENSG00000256982	ENSG00000176715		22349	13060	rs55733613-C	rs55733613	0	55733613	intergenic_variant	1	NR	1e-06	6		1.0852	NR	Affymetrix, Illumina [8278136] (imputed)	N	multiple sclerosis	GCST009597	Genome-wide genotyping array
17_18307496	2017-01-27	27386562	Andlauer TF	2016-06-17	Sci Adv	www.ncbi.nlm.nih.gov/pubmed/27386562	Novel multiple sclerosis susceptibility loci implicated in epigenetic regulation.	Multiple sclerosis	4,888 German ancestry cases, 10,395 German ancestry controls	2,903 Sardinian ancestry cases, 3,323 Sardinian ancestry controls	17p11.2	17	18307496	SHMT1	TOP3A, TOP3A			ENSG00000177302, ENSG00000284238			rs4925166-?	rs4925166	0	4925166	3_prime_UTR_variant	0	NR	7e-12	11.1549		1.16279	[1.11-1.22]	Illumina [at least 8143088] (imputed)	N	multiple sclerosis	GCST003566	Genome-wide genotyping array
17_2061984	2020-02-10	31604244	International Multiple Sclerosis Genetics Consortium	2019-09-01	Science	www.ncbi.nlm.nih.gov/pubmed/31604244	Multiple sclerosis genomic map implicates peripheral immune cells and microglia in susceptibility.	Multiple sclerosis	14,802 European and unknown ancestry cases, 26,703 European and unknown ancestry controls	32,627 European and unknown ancestry cases, 41,672 European and unknown ancestry controls	17p13.3	17	2061984	SMG6	SMG6, HIC1			ENSG00000070366, ENSG00000177374			rs67457628-T	rs67457628	0	67457628	3_prime_UTR_variant	0	NR	7e-06	5.1549		1.06304	NR	Affymetrix, Illumina [8278136] (imputed)	N	multiple sclerosis	GCST009597	Genome-wide genotyping array
17_2350174	2020-02-10	31604244	International Multiple Sclerosis Genetics Consortium	2019-09-01	Science	www.ncbi.nlm.nih.gov/pubmed/31604244	Multiple sclerosis genomic map implicates peripheral immune cells and microglia in susceptibility.	Multiple sclerosis	14,802 European and unknown ancestry cases, 26,703 European and unknown ancestry controls	32,627 European and unknown ancestry cases, 41,672 European and unknown ancestry controls	17p13.3	17	2350174	SGSM2	SGSM2			ENSG00000141258			rs35280661-G	rs35280661	0	35280661	intron_variant	0	NR	2e-06	5.69897		1.0464	NR	Affymetrix, Illumina [8278136] (imputed)	N	multiple sclerosis	GCST009597	Genome-wide genotyping array
17_36486677	2020-02-10	31604244	International Multiple Sclerosis Genetics Consortium	2019-09-01	Science	www.ncbi.nlm.nih.gov/pubmed/31604244	Multiple sclerosis genomic map implicates peripheral immune cells and microglia in susceptibility.	Multiple sclerosis	14,802 European and unknown ancestry cases, 26,703 European and unknown ancestry controls	32,627 European and unknown ancestry cases, 41,672 European and unknown ancestry controls	17q12	17	36486677	ZNHIT3	ZNHIT3, ZNHIT3			ENSG00000278574, ENSG00000273611			rs4796224-G	rs4796224	0	4796224	5_prime_UTR_variant	0	NR	1e-15	15		1.09158	NR	Affymetrix, Illumina [8278136] (imputed)	N	multiple sclerosis	GCST009597	Genome-wide genotyping array
17_39756124	2018-04-25	24076602	Beecham AH	2013-11-01	Nat Genet	www.ncbi.nlm.nih.gov/pubmed/24076602	Analysis of immune-related loci identifies 48 new susceptibility variants for multiple sclerosis.	Multiple sclerosis	14,498 European ancestry cases, 24,091 European ancestry controls	14,802 European ancestry cases, 26,703 European ancestry controls	17q12	17	39756124	IKZF3	GRB7 - IKZF3	ENSG00000141738	ENSG00000161405		8833	1594	rs12946510-A	rs12946510	0	12946510	intergenic_variant	1	0.48	3e-09	8.52288		1.07		Illumina [161311]	N	multiple sclerosis	GCST005531	Targeted genotyping array [ImmunoChip]
17_39813896	2020-02-10	31604244	International Multiple Sclerosis Genetics Consortium	2019-09-01	Science	www.ncbi.nlm.nih.gov/pubmed/31604244	Multiple sclerosis genomic map implicates peripheral immune cells and microglia in susceptibility.	Multiple sclerosis	14,802 European and unknown ancestry cases, 26,703 European and unknown ancestry controls	32,627 European and unknown ancestry cases, 41,672 European and unknown ancestry controls	17q21.1	17	39813896	IKZF3	IKZF3			ENSG00000161405			rs9909593-G	rs9909593	0	9909593	intron_variant	0	NR	9e-17	16.0458		1.0812	NR	Affymetrix, Illumina [8278136] (imputed)	N	multiple sclerosis	GCST009597	Genome-wide genotyping array
17_40096407	2020-02-10	31604244	International Multiple Sclerosis Genetics Consortium	2019-09-01	Science	www.ncbi.nlm.nih.gov/pubmed/31604244	Multiple sclerosis genomic map implicates peripheral immune cells and microglia in susceptibility.	Multiple sclerosis	14,802 European and unknown ancestry cases, 26,703 European and unknown ancestry controls	32,627 European and unknown ancestry cases, 41,672 European and unknown ancestry controls	17q21.1	17	40096407	NR1D1	NR1D1			ENSG00000126368			rs883871-A	rs883871	0	883871	intron_variant	0	NR	9e-14	13.0458		1.12803	NR	Affymetrix, Illumina [8278136] (imputed)	N	multiple sclerosis	GCST009597	Genome-wide genotyping array
17_42329511	2012-01-17	22190364	Patsopoulos NA	2011-12-01	Ann Neurol	www.ncbi.nlm.nih.gov/pubmed/22190364	Genome-wide meta-analysis identifies novel multiple sclerosis susceptibility loci.	Multiple sclerosis	5,545 European ancestry cases, 12,153 European ancestry controls		17q21.2	17	42329511	STAT3	STAT3			ENSG00000168610			rs2293152-C	rs2293152	0	2293152	intron_variant	0	0.62	4e-08	7.39794		1.22	[NR]	Affymetrix, Illumina [2529394]	N	multiple sclerosis	GCST001341	Genome-wide genotyping array
17_42355962	2012-10-24	21833088	Sawcer S	2011-08-11	Nature	www.ncbi.nlm.nih.gov/pubmed/21833088	Genetic risk and a primary role for cell-mediated immune mechanisms in multiple sclerosis.	Multiple sclerosis	9,772 European ancestry cases, 16,849 European ancestry controls	4,218 European ancestry cases, 7,296 European ancestry controls	17q21.2	17	42355962	STAT3	STAT3			ENSG00000168610			rs9891119-C	rs9891119	0	9891119	intron_variant	0	NR	2e-10	9.69897		1.11	[1.09-1.12]	Illumina [465434]	N	multiple sclerosis	GCST001198	Genome-wide genotyping array
17_42362183	2010-03-07	20159113	Jakkula E	2010-02-12	Am J Hum Genet	www.ncbi.nlm.nih.gov/pubmed/20159113	Genome-wide association study in a high-risk isolate for multiple sclerosis reveals associated variants in STAT3 gene.	Multiple sclerosis	68 Finland founder cases, 136 Finland founder controls	83 Finland founder cases, 365 Finland founder controls 3,285 European ancestry cases, 6,379 European ancestry controls, 1,202 cases, 3,399 controls	17q21.2	17	42362183	STAT3	STAT3			ENSG00000168610			rs744166-G	rs744166	0	744166	intron_variant	0	0.41	3e-10	9.52288		1.15	[1.10-1.20]	Illumina [297343]	N	multiple sclerosis	GCST000593	Genome-wide genotyping array
17_42377817	2020-02-10	31604244	International Multiple Sclerosis Genetics Consortium	2019-09-01	Science	www.ncbi.nlm.nih.gov/pubmed/31604244	Multiple sclerosis genomic map implicates peripheral immune cells and microglia in susceptibility.	Multiple sclerosis	14,802 European and unknown ancestry cases, 26,703 European and unknown ancestry controls	32,627 European and unknown ancestry cases, 41,672 European and unknown ancestry controls	17q21.2	17	42377817	STAT3	STAT3			ENSG00000168610			rs1026916-A	rs1026916	0	1026916	intron_variant	0	NR	2e-28	27.699		1.11408	NR	Affymetrix, Illumina [8278136] (imputed)	N	multiple sclerosis	GCST009597	Genome-wide genotyping array
17_42378745	2018-04-25	24076602	Beecham AH	2013-11-01	Nat Genet	www.ncbi.nlm.nih.gov/pubmed/24076602	Analysis of immune-related loci identifies 48 new susceptibility variants for multiple sclerosis.	Multiple sclerosis	14,498 European ancestry cases, 24,091 European ancestry controls	14,802 European ancestry cases, 26,703 European ancestry controls	17q21.2	17	42378745	STAT3	STAT3			ENSG00000168610			rs4796791-A	rs4796791	0	4796791	intron_variant	0	0.36	4e-20	19.3979		1.12		Illumina [161311]	N	multiple sclerosis	GCST005531	Targeted genotyping array [ImmunoChip]
17_45325639	2012-10-24	21833088	Sawcer S	2011-08-11	Nature	www.ncbi.nlm.nih.gov/pubmed/21833088	Genetic risk and a primary role for cell-mediated immune mechanisms in multiple sclerosis.	Multiple sclerosis	9,772 European ancestry cases, 16,849 European ancestry controls	4,218 European ancestry cases, 7,296 European ancestry controls	17q21.31	17	45325639	MAP3K14	MAP3K14 - AC003070.7	ENSG00000006062	ENSG00000285757		8610	1727	rs4792814-G	rs4792814	0	4792814	intergenic_variant	1	NR	3e-06	5.52288		1.08	[1.06-1.09]	Illumina [465434]	N	multiple sclerosis	GCST001198	Genome-wide genotyping array
17_45330304	2020-02-10	31604244	International Multiple Sclerosis Genetics Consortium	2019-09-01	Science	www.ncbi.nlm.nih.gov/pubmed/31604244	Multiple sclerosis genomic map implicates peripheral immune cells and microglia in susceptibility.	Multiple sclerosis	14,802 European and unknown ancestry cases, 26,703 European and unknown ancestry controls	32,627 European and unknown ancestry cases, 41,672 European and unknown ancestry controls	17q21.31	17	45330304	MAP3K14	AC003070.7 - AC003070.2	ENSG00000285757	ENSG00000267446		2807	41098	rs7222450-A	rs7222450	0	7222450	intergenic_variant	1	NR	2e-10	9.69897		1.0617	NR	Affymetrix, Illumina [8278136] (imputed)	N	multiple sclerosis	GCST009597	Genome-wide genotyping array
17_47519732	2018-04-25	24076602	Beecham AH	2013-11-01	Nat Genet	www.ncbi.nlm.nih.gov/pubmed/24076602	Analysis of immune-related loci identifies 48 new susceptibility variants for multiple sclerosis.	Multiple sclerosis	14,498 European ancestry cases, 24,091 European ancestry controls	14,802 European ancestry cases, 26,703 European ancestry controls	17q21.32	17	47519732	NPEPPS	MRPL45P2 - NPEPPS	ENSG00000228782	ENSG00000141279		27240	3210	rs4794058-A	rs4794058	0	4794058	regulatory_region_variant	1	0.52	1e-13	13		1.09		Illumina [161311]	N	multiple sclerosis	GCST005531	Targeted genotyping array [ImmunoChip]
17_47624914	2020-02-10	31604244	International Multiple Sclerosis Genetics Consortium	2019-09-01	Science	www.ncbi.nlm.nih.gov/pubmed/31604244	Multiple sclerosis genomic map implicates peripheral immune cells and microglia in susceptibility.	Multiple sclerosis	14,802 European and unknown ancestry cases, 26,703 European and unknown ancestry controls	32,627 European and unknown ancestry cases, 41,672 European and unknown ancestry controls	17q21.32	17	47624914	NPEPPS	AC025682.1			ENSG00000263766			rs11079784-C	rs11079784	0	11079784	intron_variant	0	NR	2e-27	26.699		1.1074	NR	Affymetrix, Illumina [8278136] (imputed)	N	multiple sclerosis	GCST009597	Genome-wide genotyping array
17_47691470	2012-01-17	22190364	Patsopoulos NA	2011-12-01	Ann Neurol	www.ncbi.nlm.nih.gov/pubmed/22190364	Genome-wide meta-analysis identifies novel multiple sclerosis susceptibility loci.	Multiple sclerosis	5,545 European ancestry cases, 12,153 European ancestry controls		17q21.32	17	47691470	KPNB1, TBX21, TBKBP1	KPNB1 - TBKBP1	ENSG00000108424	ENSG00000198933		5965	2611	rs8070463-T	rs8070463	0	8070463	intergenic_variant	1	0.50	1e-07	7		1.15	[NR]	Affymetrix, Illumina [2529394]	N	multiple sclerosis	GCST001341	Genome-wide genotyping array
17_4875192	2020-02-10	31604244	International Multiple Sclerosis Genetics Consortium	2019-09-01	Science	www.ncbi.nlm.nih.gov/pubmed/31604244	Multiple sclerosis genomic map implicates peripheral immune cells and microglia in susceptibility.	Multiple sclerosis	14,802 European and unknown ancestry cases, 26,703 European and unknown ancestry controls	32,627 European and unknown ancestry cases, 41,672 European and unknown ancestry controls	17p13.2	17	4875192	MINK1	MINK1			ENSG00000141503			rs8078776-A	rs8078776	0	8078776	intron_variant	0	NR	9e-06	5.04576		1.0549	NR	Affymetrix, Illumina [8278136] (imputed)	N	multiple sclerosis	GCST009597	Genome-wide genotyping array
17_49302219	2020-02-10	31604244	International Multiple Sclerosis Genetics Consortium	2019-09-01	Science	www.ncbi.nlm.nih.gov/pubmed/31604244	Multiple sclerosis genomic map implicates peripheral immune cells and microglia in susceptibility.	Multiple sclerosis	14,802 European and unknown ancestry cases, 26,703 European and unknown ancestry controls	32,627 European and unknown ancestry cases, 41,672 European and unknown ancestry controls	17q21.33	17	49302219	ZNF652	ZNF652, AC004797.1			ENSG00000198740, ENSG00000177369			rs2960172-A	rs2960172	0	2960172	intron_variant	0	NR	2e-06	5.69897		1.05719	NR	Affymetrix, Illumina [8278136] (imputed)	N	multiple sclerosis	GCST009597	Genome-wide genotyping array
17_57933599	2010-09-27	20802204	Baranzini SE	2010-09-01	Brain	www.ncbi.nlm.nih.gov/pubmed/20802204	Genetic variation influences glutamate concentrations in brains of patients with multiple sclerosis.	Multiple sclerosis--Brain Glutamate Levels	382 cases		17q22	17	57933599	CUEDC1	CUEDC1			ENSG00000180891			rs8074980-?	rs8074980	0	8074980	intron_variant	0	NR	2e-06	5.69897				Illumina [~ 500000]	N	multiple sclerosis	GCST000783	Genome-wide genotyping array
17_58281401	2020-02-10	31604244	International Multiple Sclerosis Genetics Consortium	2019-09-01	Science	www.ncbi.nlm.nih.gov/pubmed/31604244	Multiple sclerosis genomic map implicates peripheral immune cells and microglia in susceptibility.	Multiple sclerosis	14,802 European and unknown ancestry cases, 26,703 European and unknown ancestry controls	32,627 European and unknown ancestry cases, 41,672 European and unknown ancestry controls	17q22	17	58281401	MPO	MPO - TSPOAP1	ENSG00000005381	ENSG00000005379		466	19827	rs2333227-C	rs2333227	0	2333227	intergenic_variant	1	NR	8e-06	5.09691		1.0618	NR	Affymetrix, Illumina [8278136] (imputed)	N	multiple sclerosis	GCST009597	Genome-wide genotyping array
17_59739396	2018-04-25	24076602	Beecham AH	2013-11-01	Nat Genet	www.ncbi.nlm.nih.gov/pubmed/24076602	Analysis of immune-related loci identifies 48 new susceptibility variants for multiple sclerosis.	Multiple sclerosis	14,498 European ancestry cases, 24,091 European ancestry controls	14,802 European ancestry cases, 26,703 European ancestry controls	17q23.1	17	59739396	VMP1	VMP1			ENSG00000062716			rs8070345-A	rs8070345	0	8070345	intron_variant	0	0.46	2e-23	22.699		1.12		Illumina [161311]	N	multiple sclerosis	GCST005531	Targeted genotyping array [ImmunoChip]
17_59781849	2020-02-10	31604244	International Multiple Sclerosis Genetics Consortium	2019-09-01	Science	www.ncbi.nlm.nih.gov/pubmed/31604244	Multiple sclerosis genomic map implicates peripheral immune cells and microglia in susceptibility.	Multiple sclerosis	14,802 European and unknown ancestry cases, 26,703 European and unknown ancestry controls	32,627 European and unknown ancestry cases, 41,672 European and unknown ancestry controls	17q23.1	17	59781849	VMP1	VMP1			ENSG00000062716			rs2150879-G	rs2150879	0	2150879	intron_variant	0	NR	4e-31	30.3979		1.1163	NR	Affymetrix, Illumina [8278136] (imputed)	N	multiple sclerosis	GCST009597	Genome-wide genotyping array
17_59946914	2012-10-24	21833088	Sawcer S	2011-08-11	Nature	www.ncbi.nlm.nih.gov/pubmed/21833088	Genetic risk and a primary role for cell-mediated immune mechanisms in multiple sclerosis.	Multiple sclerosis	9,772 European ancestry cases, 16,849 European ancestry controls	4,218 European ancestry cases, 7,296 European ancestry controls	17q23.1	17	59946914	RPS6KB1	AC005702.1, RPS6KB1			ENSG00000267318, ENSG00000108443			rs180515-G	rs180515	0	180515	3_prime_UTR_variant	0	NR	9e-08	7.04576		1.09	[1.08-1.11]	Illumina [465434]	N	multiple sclerosis	GCST001198	Genome-wide genotyping array
17_7272525	2020-02-10	31604244	International Multiple Sclerosis Genetics Consortium	2019-09-01	Science	www.ncbi.nlm.nih.gov/pubmed/31604244	Multiple sclerosis genomic map implicates peripheral immune cells and microglia in susceptibility.	Multiple sclerosis	14,802 European and unknown ancestry cases, 26,703 European and unknown ancestry controls	32,627 European and unknown ancestry cases, 41,672 European and unknown ancestry controls	17p13.1	17	7272525	CLDN7	Y_RNA - SLC2A4	ENSG00000265852	ENSG00000181856		6359	9193	rs62059189-T	rs62059189	0	62059189	regulatory_region_variant	1	NR	3e-06	5.52288		1.07527	NR	Affymetrix, Illumina [8278136] (imputed)	N	multiple sclerosis	GCST009597	Genome-wide genotyping array
17_75339695	2020-02-10	31604244	International Multiple Sclerosis Genetics Consortium	2019-09-01	Science	www.ncbi.nlm.nih.gov/pubmed/31604244	Multiple sclerosis genomic map implicates peripheral immune cells and microglia in susceptibility.	Multiple sclerosis	14,802 European and unknown ancestry cases, 26,703 European and unknown ancestry controls	32,627 European and unknown ancestry cases, 41,672 European and unknown ancestry controls	17q25.1	17	75339695	GRB2	GRB2			ENSG00000177885			rs9900529-C	rs9900529	0	9900529	intron_variant	0	NR	5e-08	7.30103		1.0648	NR	Affymetrix, Illumina [8278136] (imputed)	N	multiple sclerosis	GCST009597	Genome-wide genotyping array
17_75811880	2020-02-10	31604244	International Multiple Sclerosis Genetics Consortium	2019-09-01	Science	www.ncbi.nlm.nih.gov/pubmed/31604244	Multiple sclerosis genomic map implicates peripheral immune cells and microglia in susceptibility.	Multiple sclerosis	14,802 European and unknown ancestry cases, 26,703 European and unknown ancestry controls	32,627 European and unknown ancestry cases, 41,672 European and unknown ancestry controls	17q25.1	17	75811880	UNK	UNK			ENSG00000132478			rs62088246-G	rs62088246	0	62088246	intron_variant	0	NR	7e-06	5.1549		1.0575	NR	Affymetrix, Illumina [8278136] (imputed)	N	multiple sclerosis	GCST009597	Genome-wide genotyping array
18_31209762	2013-06-05	23412934	Gourraud PA	2013-02-13	Brain	www.ncbi.nlm.nih.gov/pubmed/23412934	A genome-wide association study of brain lesion distribution in multiple sclerosis.	Multiple sclerosis	284 European ancestry individuals		18q12.1	18	31209762	DSC1	DSC1 - DSG1	ENSG00000134765	ENSG00000134760		46906	108398	rs2920001-?	rs2920001	0	2920001	intergenic_variant	1		1e-06	6	(Cluxel minimum distance)			Illumina [208975]	N	multiple sclerosis	GCST001860	Genome-wide genotyping array
18_49600629	2020-02-10	31604244	International Multiple Sclerosis Genetics Consortium	2019-09-01	Science	www.ncbi.nlm.nih.gov/pubmed/31604244	Multiple sclerosis genomic map implicates peripheral immune cells and microglia in susceptibility.	Multiple sclerosis	14,802 European and unknown ancestry cases, 26,703 European and unknown ancestry controls	32,627 European and unknown ancestry cases, 41,672 European and unknown ancestry controls	18q21.1	18	49600629	LIPG	LIPG - SMUG1P1	ENSG00000101670	ENSG00000267444		1444	49721	rs28512338-A	rs28512338	0	28512338	intergenic_variant	1	NR	4e-07	6.39794		1.0609	NR	Affymetrix, Illumina [8278136] (imputed)	N	multiple sclerosis	GCST009597	Genome-wide genotyping array
18_50155855	2020-02-10	31604244	International Multiple Sclerosis Genetics Consortium	2019-09-01	Science	www.ncbi.nlm.nih.gov/pubmed/31604244	Multiple sclerosis genomic map implicates peripheral immune cells and microglia in susceptibility.	Multiple sclerosis	14,802 European and unknown ancestry cases, 26,703 European and unknown ancestry controls	32,627 European and unknown ancestry cases, 41,672 European and unknown ancestry controls	18q21.1	18	50155855	MYO5B	MYO5B			ENSG00000167306			rs1567526-G	rs1567526	0	1567526	intron_variant	0	NR	3e-06	5.52288		1.0565	NR	Affymetrix, Illumina [8278136] (imputed)	N	multiple sclerosis	GCST009597	Genome-wide genotyping array
18_58546158	2012-10-24	21833088	Sawcer S	2011-08-11	Nature	www.ncbi.nlm.nih.gov/pubmed/21833088	Genetic risk and a primary role for cell-mediated immune mechanisms in multiple sclerosis.	Multiple sclerosis	9,772 European ancestry cases, 16,849 European ancestry controls	4,218 European ancestry cases, 7,296 European ancestry controls	18q21.31	18	58546158	ALPK2	ALPK2			ENSG00000198796			rs12456021-A	rs12456021	0	12456021	intron_variant	0	NR	4e-06	5.39794		1.1	[1.08-1.12]	Illumina [465434]	N	multiple sclerosis	GCST001198	Genome-wide genotyping array
18_58546158	2020-02-10	31604244	International Multiple Sclerosis Genetics Consortium	2019-09-01	Science	www.ncbi.nlm.nih.gov/pubmed/31604244	Multiple sclerosis genomic map implicates peripheral immune cells and microglia in susceptibility.	Multiple sclerosis	14,802 European and unknown ancestry cases, 26,703 European and unknown ancestry controls	32,627 European and unknown ancestry cases, 41,672 European and unknown ancestry controls	18q21.31	18	58546158	ALPK2	ALPK2			ENSG00000198796			rs12456021-A	rs12456021	0	12456021	intron_variant	0	NR	2e-07	6.69897		1.06883	NR	Affymetrix, Illumina [8278136] (imputed)	N	multiple sclerosis	GCST009597	Genome-wide genotyping array
18_58602505	2020-02-10	31604244	International Multiple Sclerosis Genetics Consortium	2019-09-01	Science	www.ncbi.nlm.nih.gov/pubmed/31604244	Multiple sclerosis genomic map implicates peripheral immune cells and microglia in susceptibility.	Multiple sclerosis	14,802 European and unknown ancestry cases, 26,703 European and unknown ancestry controls	32,627 European and unknown ancestry cases, 41,672 European and unknown ancestry controls	18q21.32	18	58602505	ALPK2	ALPK2			ENSG00000198796			rs4940730-A	rs4940730	0	4940730	intron_variant	0	NR	4e-10	9.39794		1.0626	NR	Affymetrix, Illumina [8278136] (imputed)	N	multiple sclerosis	GCST009597	Genome-wide genotyping array
18_58680812	2020-02-10	31604244	International Multiple Sclerosis Genetics Consortium	2019-09-01	Science	www.ncbi.nlm.nih.gov/pubmed/31604244	Multiple sclerosis genomic map implicates peripheral immune cells and microglia in susceptibility.	Multiple sclerosis	14,802 European and unknown ancestry cases, 26,703 European and unknown ancestry controls	32,627 European and unknown ancestry cases, 41,672 European and unknown ancestry controls	18q21.32	18	58680812	MALT1	MALT1, AC104365.1			ENSG00000172175, ENSG00000267476			rs9955954-A	rs9955954	0	9955954	intron_variant	0	NR	5e-11	10.301		1.08932	NR	Affymetrix, Illumina [8278136] (imputed)	N	multiple sclerosis	GCST009597	Genome-wide genotyping array
18_58716960	2012-10-24	21833088	Sawcer S	2011-08-11	Nature	www.ncbi.nlm.nih.gov/pubmed/21833088	Genetic risk and a primary role for cell-mediated immune mechanisms in multiple sclerosis.	Multiple sclerosis	9,772 European ancestry cases, 16,849 European ancestry controls	4,218 European ancestry cases, 7,296 European ancestry controls	18q21.32	18	58716960	MALT1	MALT1, AC104365.1			ENSG00000172175, ENSG00000267476			rs7238078-A	rs7238078	0	7238078	intron_variant	0	NR	3e-09	8.52288		1.12	[1.1-1.14]	Illumina [465434]	N	multiple sclerosis	GCST001198	Genome-wide genotyping array
18_63263862	2020-02-10	31604244	International Multiple Sclerosis Genetics Consortium	2019-09-01	Science	www.ncbi.nlm.nih.gov/pubmed/31604244	Multiple sclerosis genomic map implicates peripheral immune cells and microglia in susceptibility.	Multiple sclerosis	14,802 European and unknown ancestry cases, 26,703 European and unknown ancestry controls	32,627 European and unknown ancestry cases, 41,672 European and unknown ancestry controls	18q21.33	18	63263862	BCL2	BCL2			ENSG00000171791			rs2187163-G	rs2187163	0	2187163	intron_variant	0	NR	4e-07	6.39794		1.0793	NR	Affymetrix, Illumina [8278136] (imputed)	N	multiple sclerosis	GCST009597	Genome-wide genotyping array
18_69876810	2020-02-10	31604244	International Multiple Sclerosis Genetics Consortium	2019-09-01	Science	www.ncbi.nlm.nih.gov/pubmed/31604244	Multiple sclerosis genomic map implicates peripheral immune cells and microglia in susceptibility.	Multiple sclerosis	14,802 European and unknown ancestry cases, 26,703 European and unknown ancestry controls	32,627 European and unknown ancestry cases, 41,672 European and unknown ancestry controls	18q22.2	18	69876810	CD226	CD226			ENSG00000150637			rs2469434-C	rs2469434	0	2469434	intron_variant	0	NR	3e-08	7.52288		1.05463	NR	Affymetrix, Illumina [8278136] (imputed)	N	multiple sclerosis	GCST009597	Genome-wide genotyping array
18_72107043	2009-01-16	19010793	Baranzini SE	2008-11-14	Hum Mol Genet	www.ncbi.nlm.nih.gov/pubmed/19010793	Genome-wide association analysis of susceptibility and clinical phenotype in multiple sclerosis.	Multiple sclerosis (severity)	794 European ancestry cases, 883 European ancestry controls		18q22.3	18	72107043	CBLN2	AC069114.1 - CBLN2	ENSG00000265995	ENSG00000141668		162466	429637	rs337718-?	rs337718	0	337718	intergenic_variant	1	0.29	9e-06	5.04576			[NR]	Illumina [551642]	N	multiple sclerosis	GCST000266	Genome-wide genotyping array
19_10352442	2020-02-10	31604244	International Multiple Sclerosis Genetics Consortium	2019-09-01	Science	www.ncbi.nlm.nih.gov/pubmed/31604244	Multiple sclerosis genomic map implicates peripheral immune cells and microglia in susceptibility.	Multiple sclerosis	14,802 European and unknown ancestry cases, 26,703 European and unknown ancestry controls	32,627 European and unknown ancestry cases, 41,672 European and unknown ancestry controls	19p13.2	19	10352442	TYK2	TYK2			ENSG00000105397			rs34536443-G	rs34536443	0	34536443	missense_variant	0	NR	3e-11	10.5229		1.204	NR	Affymetrix, Illumina [8278136] (imputed)	N	multiple sclerosis	GCST009597	Genome-wide genotyping array
19_10352442	2018-04-25	24076602	Beecham AH	2013-11-01	Nat Genet	www.ncbi.nlm.nih.gov/pubmed/24076602	Analysis of immune-related loci identifies 48 new susceptibility variants for multiple sclerosis.	Multiple sclerosis	14,498 European ancestry cases, 24,091 European ancestry controls	14,802 European ancestry cases, 26,703 European ancestry controls	19p13.2	19	10352442	TYK2	TYK2			ENSG00000105397			rs34536443-C	rs34536443	0	34536443	missense_variant	0	0.96	2e-14	13.699		1.29		Illumina [161311]	N	multiple sclerosis	GCST005531	Targeted genotyping array [ImmunoChip]
19_10409388	2012-10-24	21833088	Sawcer S	2011-08-11	Nature	www.ncbi.nlm.nih.gov/pubmed/21833088	Genetic risk and a primary role for cell-mediated immune mechanisms in multiple sclerosis.	Multiple sclerosis	9,772 European ancestry cases, 16,849 European ancestry controls	4,218 European ancestry cases, 7,296 European ancestry controls	19p13.2	19	10409388	CDC37, TYK2	CDC37			ENSG00000105401			rs8112449-G	rs8112449	0	8112449	intron_variant	0	NR	1e-06	6		1.08	[1.07-1.1]	Illumina [465434]	N	multiple sclerosis	GCST001198	Genome-wide genotyping array
19_10481468	2020-02-10	31604244	International Multiple Sclerosis Genetics Consortium	2019-09-01	Science	www.ncbi.nlm.nih.gov/pubmed/31604244	Multiple sclerosis genomic map implicates peripheral immune cells and microglia in susceptibility.	Multiple sclerosis	14,802 European and unknown ancestry cases, 26,703 European and unknown ancestry controls	32,627 European and unknown ancestry cases, 41,672 European and unknown ancestry controls	19p13.2	19	10481468	PDE4A	PDE4A - KEAP1	ENSG00000065989	ENSG00000079999		11838	4657	rs28834106-T	rs28834106	0	28834106	intergenic_variant	1	NR	4e-19	18.3979		1.1171	NR	Affymetrix, Illumina [8278136] (imputed)	N	multiple sclerosis	GCST009597	Genome-wide genotyping array
19_10631494	2018-04-25	24076602	Beecham AH	2013-11-01	Nat Genet	www.ncbi.nlm.nih.gov/pubmed/24076602	Analysis of immune-related loci identifies 48 new susceptibility variants for multiple sclerosis.	Multiple sclerosis	14,498 European ancestry cases, 24,091 European ancestry controls	14,802 European ancestry cases, 26,703 European ancestry controls	19p13.2	19	10631494	SLC44A2	SLC44A2			ENSG00000129353			rs2288904-G	rs2288904	0	2288904	missense_variant	0	0.78	2e-11	10.699		1.1		Illumina [161311]	N	multiple sclerosis	GCST005531	Targeted genotyping array [ImmunoChip]
19_11063252	2020-02-10	31604244	International Multiple Sclerosis Genetics Consortium	2019-09-01	Science	www.ncbi.nlm.nih.gov/pubmed/31604244	Multiple sclerosis genomic map implicates peripheral immune cells and microglia in susceptibility.	Multiple sclerosis	14,802 European and unknown ancestry cases, 26,703 European and unknown ancestry controls	32,627 European and unknown ancestry cases, 41,672 European and unknown ancestry controls	19p13.2	19	11063252	SMARCA4	SMARCA4			ENSG00000127616			rs12609500-C	rs12609500	0	12609500	intron_variant	0	NR	5e-09	8.30103		1.0581	NR	Affymetrix, Illumina [8278136] (imputed)	N	multiple sclerosis	GCST009597	Genome-wide genotyping array
19_11571680	2009-01-16	19010793	Baranzini SE	2008-11-14	Hum Mol Genet	www.ncbi.nlm.nih.gov/pubmed/19010793	Genome-wide association analysis of susceptibility and clinical phenotype in multiple sclerosis.	Multiple sclerosis (severity)	794 European ancestry cases, 883 European ancestry controls		19p13.2	19	11571680	ACP5	ZNF627			ENSG00000198551			rs7253363-?	rs7253363	0	7253363	intron_variant	0	0.05	9e-06	5.04576			[NR]	Illumina [551642]	N	multiple sclerosis	GCST000266	Genome-wide genotyping array
19_12035555	2010-07-14	20598377	Nischwitz S	2010-06-30	J Neuroimmunol	www.ncbi.nlm.nih.gov/pubmed/20598377	Evidence for VAV2 and ZNF433 as susceptibility genes for multiple sclerosis.	Multiple sclerosis	590 European ancestry cases, 825 European ancestry controls		19p13.2	19	12035555	ZNF433	AC008770.1, ZNF433-AS1, AC008770.4, ZNF433			ENSG00000257355, ENSG00000219665, ENSG00000286098, ENSG00000197647			rs3745672-?	rs3745672	0	3745672	splice_region_variant	0	NR	1e-06	6		7.39	[3.32-16.47]	Illumina [~ 300000]	N	multiple sclerosis	GCST000716	Genome-wide genotyping array
19_16394295	2018-04-25	24076602	Beecham AH	2013-11-01	Nat Genet	www.ncbi.nlm.nih.gov/pubmed/24076602	Analysis of immune-related loci identifies 48 new susceptibility variants for multiple sclerosis.	Multiple sclerosis	14,498 European ancestry cases, 24,091 European ancestry controls	14,802 European ancestry cases, 26,703 European ancestry controls	19p13.11	19	16394295	EPS15L1	EPS15L1			ENSG00000127527			rs1870071-G	rs1870071	0	1870071	intron_variant	0	0.3	2e-15	14.699		1.1		Illumina [161311]	N	multiple sclerosis	GCST005531	Targeted genotyping array [ImmunoChip]
19_16437564	2012-01-17	22190364	Patsopoulos NA	2011-12-01	Ann Neurol	www.ncbi.nlm.nih.gov/pubmed/22190364	Genome-wide meta-analysis identifies novel multiple sclerosis susceptibility loci.	Multiple sclerosis	5,545 European ancestry cases, 12,153 European ancestry controls		19p13.11	19	16437564	EPS15L1	EPS15L1			ENSG00000127527			rs10411936-A	rs10411936	0	10411936	intron_variant	0	0.30	2e-07	6.69897		1.16	[NR]	Affymetrix, Illumina [2529394]	N	multiple sclerosis	GCST001341	Genome-wide genotyping array
19_16448610	2020-02-10	31604244	International Multiple Sclerosis Genetics Consortium	2019-09-01	Science	www.ncbi.nlm.nih.gov/pubmed/31604244	Multiple sclerosis genomic map implicates peripheral immune cells and microglia in susceptibility.	Multiple sclerosis	14,802 European and unknown ancestry cases, 26,703 European and unknown ancestry controls	32,627 European and unknown ancestry cases, 41,672 European and unknown ancestry controls	19p13.11	19	16448610	EPS15L1	EPS15L1			ENSG00000127527			rs58166386-G	rs58166386	0	58166386	intron_variant	0	NR	4e-24	23.3979		1.108	NR	Affymetrix, Illumina [8278136] (imputed)	N	multiple sclerosis	GCST009597	Genome-wide genotyping array
19_17007623	2009-01-16	19010793	Baranzini SE	2008-11-14	Hum Mol Genet	www.ncbi.nlm.nih.gov/pubmed/19010793	Genome-wide association analysis of susceptibility and clinical phenotype in multiple sclerosis.	Brain lesion load	791 European ancestry cases, 883 European ancestry controls		19p13.11	19	17007623	CPAMD8	CPAMD8			ENSG00000160111			rs11666377-?	rs11666377	0	11666377	intron_variant	0	0.14	7e-06	5.1549			[NR]	Illumina [551642]	N	multiple sclerosis	GCST000265	Genome-wide genotyping array
19_18175134	2018-04-25	24076602	Beecham AH	2013-11-01	Nat Genet	www.ncbi.nlm.nih.gov/pubmed/24076602	Analysis of immune-related loci identifies 48 new susceptibility variants for multiple sclerosis.	Multiple sclerosis	14,498 European ancestry cases, 24,091 European ancestry controls	14,802 European ancestry cases, 26,703 European ancestry controls	19p13.11	19	18175134	IFI30	IFI30, AC007192.1			ENSG00000216490, ENSG00000268173			rs11554159-G	rs11554159	0	11554159	missense_variant	0	0.74	2e-24	23.699		1.15		Illumina [161311]	N	multiple sclerosis	GCST005531	Targeted genotyping array [ImmunoChip]
19_18191169	2020-02-10	31604244	International Multiple Sclerosis Genetics Consortium	2019-09-01	Science	www.ncbi.nlm.nih.gov/pubmed/31604244	Multiple sclerosis genomic map implicates peripheral immune cells and microglia in susceptibility.	Multiple sclerosis	14,802 European and unknown ancestry cases, 26,703 European and unknown ancestry controls	32,627 European and unknown ancestry cases, 41,672 European and unknown ancestry controls	19p13.11	19	18191169	IFI30	AC007192.1 - MPV17L2	ENSG00000268173	ENSG00000254858		13052	2049	rs4808760-C	rs4808760	0	4808760	intergenic_variant	1	NR	6e-25	24.2218		1.11982	NR	Affymetrix, Illumina [8278136] (imputed)	N	multiple sclerosis	GCST009597	Genome-wide genotyping array
19_18193890	2012-10-24	21833088	Sawcer S	2011-08-11	Nature	www.ncbi.nlm.nih.gov/pubmed/21833088	Genetic risk and a primary role for cell-mediated immune mechanisms in multiple sclerosis.	Multiple sclerosis	9,772 European ancestry cases, 16,849 European ancestry controls	4,218 European ancestry cases, 7,296 European ancestry controls	19p13.11	19	18193890	MPV17L2	MPV17L2			ENSG00000254858			rs874628-A	rs874628	0	874628	missense_variant	0	NR	1e-08	8		1.11	[1.09-1.12]	Illumina [465434]	N	multiple sclerosis	GCST001198	Genome-wide genotyping array
19_19166593	2020-02-10	31604244	International Multiple Sclerosis Genetics Consortium	2019-09-01	Science	www.ncbi.nlm.nih.gov/pubmed/31604244	Multiple sclerosis genomic map implicates peripheral immune cells and microglia in susceptibility.	Multiple sclerosis	14,802 European and unknown ancestry cases, 26,703 European and unknown ancestry controls	32,627 European and unknown ancestry cases, 41,672 European and unknown ancestry controls	19p13.11	19	19166593	MEF2B, MEF2BNB-MEF2B	BORCS8-MEF2B, MEF2B			ENSG00000064489, ENSG00000213999			rs11669861-C	rs11669861	0	11669861	intron_variant	0	NR	8e-06	5.09691		1.05064	NR	Affymetrix, Illumina [8278136] (imputed)	N	multiple sclerosis	GCST009597	Genome-wide genotyping array
19_33230549	2020-02-10	31604244	International Multiple Sclerosis Genetics Consortium	2019-09-01	Science	www.ncbi.nlm.nih.gov/pubmed/31604244	Multiple sclerosis genomic map implicates peripheral immune cells and microglia in susceptibility.	Multiple sclerosis	14,802 European and unknown ancestry cases, 26,703 European and unknown ancestry controls	32,627 European and unknown ancestry cases, 41,672 European and unknown ancestry controls	19q13.11	19	33230549	SLC7A10	SLC7A10 - AC008738.6	ENSG00000130876	ENSG00000270212		4699	53429	rs10414065-T	rs10414065	0	10414065	regulatory_region_variant	1	NR	4e-06	5.39794		1.08849	NR	Affymetrix, Illumina [8278136] (imputed)	N	multiple sclerosis	GCST009597	Genome-wide genotyping array
19_44640642	2020-02-10	31604244	International Multiple Sclerosis Genetics Consortium	2019-09-01	Science	www.ncbi.nlm.nih.gov/pubmed/31604244	Multiple sclerosis genomic map implicates peripheral immune cells and microglia in susceptibility.	Multiple sclerosis	14,802 European and unknown ancestry cases, 26,703 European and unknown ancestry controls	32,627 European and unknown ancestry cases, 41,672 European and unknown ancestry controls	19q13.31	19	44640642	IGSF23	AC243964.3			ENSG00000266903			rs7260482-C	rs7260482	0	7260482	intron_variant	0	NR	1e-09	9		1.07782	NR	Affymetrix, Illumina [8278136] (imputed)	N	multiple sclerosis	GCST009597	Genome-wide genotyping array
19_44642803	2012-10-24	21833088	Sawcer S	2011-08-11	Nature	www.ncbi.nlm.nih.gov/pubmed/21833088	Genetic risk and a primary role for cell-mediated immune mechanisms in multiple sclerosis.	Multiple sclerosis	9,772 European ancestry cases, 16,849 European ancestry controls	4,218 European ancestry cases, 7,296 European ancestry controls	19q13.31	19	44642803	PVR	AC243964.3			ENSG00000266903			rs7255066-G	rs7255066	0	7255066	intron_variant	0	NR	1e-06	6		1.09	[1.07-1.11]	Illumina [465434]	N	multiple sclerosis	GCST001198	Genome-wide genotyping array
19_4466469	2020-02-10	31604244	International Multiple Sclerosis Genetics Consortium	2019-09-01	Science	www.ncbi.nlm.nih.gov/pubmed/31604244	Multiple sclerosis genomic map implicates peripheral immune cells and microglia in susceptibility.	Multiple sclerosis	14,802 European and unknown ancestry cases, 26,703 European and unknown ancestry controls	32,627 European and unknown ancestry cases, 41,672 European and unknown ancestry controls	19p13.3	19	4466469	UBXN6	AC011498.1			ENSG00000267011			rs12971909-A	rs12971909	0	12971909	intron_variant	0	NR	6e-09	8.22185		1.0725	NR	Affymetrix, Illumina [8278136] (imputed)	N	multiple sclerosis	GCST009597	Genome-wide genotyping array
19_47135282	2020-02-10	31604244	International Multiple Sclerosis Genetics Consortium	2019-09-01	Science	www.ncbi.nlm.nih.gov/pubmed/31604244	Multiple sclerosis genomic map implicates peripheral immune cells and microglia in susceptibility.	Multiple sclerosis	14,802 European and unknown ancestry cases, 26,703 European and unknown ancestry controls	32,627 European and unknown ancestry cases, 41,672 European and unknown ancestry controls	19q13.32	19	47135282	SAE1	SAE1			ENSG00000142230			rs11083862-A	rs11083862	0	11083862	intron_variant	0	NR	2e-09	8.69897		1.0769	NR	Affymetrix, Illumina [8278136] (imputed)	N	multiple sclerosis	GCST009597	Genome-wide genotyping array
19_47158236	2012-10-24	21833088	Sawcer S	2011-08-11	Nature	www.ncbi.nlm.nih.gov/pubmed/21833088	Genetic risk and a primary role for cell-mediated immune mechanisms in multiple sclerosis.	Multiple sclerosis	9,772 European ancestry cases, 16,849 European ancestry controls	4,218 European ancestry cases, 7,296 European ancestry controls	19q13.32	19	47158236	SAE1	SAE1			ENSG00000142230			rs307896-G	rs307896	0	307896	intron_variant	0	NR	5e-07	6.30103		1.09	[1.08-1.11]	Illumina [465434]	N	multiple sclerosis	GCST001198	Genome-wide genotyping array
19_48711213	2012-10-24	21833088	Sawcer S	2011-08-11	Nature	www.ncbi.nlm.nih.gov/pubmed/21833088	Genetic risk and a primary role for cell-mediated immune mechanisms in multiple sclerosis.	Multiple sclerosis	9,772 European ancestry cases, 16,849 European ancestry controls	4,218 European ancestry cases, 7,296 European ancestry controls	19q13.33	19	48711213	MAMSTR	FUT2 - MAMSTR	ENSG00000176920	ENSG00000176909		5262	1512	rs281380-G	rs281380	0	281380	intergenic_variant	1	NR	2e-06	5.69897	(Conditioned on rs2303759)	1.08	[1.07-1.09]	Illumina [465434]	N	multiple sclerosis	GCST001198	Genome-wide genotyping array
19_49333989	2020-02-10	31604244	International Multiple Sclerosis Genetics Consortium	2019-09-01	Science	www.ncbi.nlm.nih.gov/pubmed/31604244	Multiple sclerosis genomic map implicates peripheral immune cells and microglia in susceptibility.	Multiple sclerosis	14,802 European and unknown ancestry cases, 26,703 European and unknown ancestry controls	32,627 European and unknown ancestry cases, 41,672 European and unknown ancestry controls	19q13.33	19	49333989	SLC6A16	AC011450.1			ENSG00000197813			rs1465697-T	rs1465697	0	1465697	intron_variant	0	NR	3e-18	17.5229		1.09733	NR	Affymetrix, Illumina [8278136] (imputed)	N	multiple sclerosis	GCST009597	Genome-wide genotyping array
19_49365794	2012-10-24	21833088	Sawcer S	2011-08-11	Nature	www.ncbi.nlm.nih.gov/pubmed/21833088	Genetic risk and a primary role for cell-mediated immune mechanisms in multiple sclerosis.	Multiple sclerosis	9,772 European ancestry cases, 16,849 European ancestry controls	4,218 European ancestry cases, 7,296 European ancestry controls	19q13.33	19	49365794	DKKL1	DKKL1			ENSG00000104901			rs2303759-C	rs2303759	0	2303759	missense_variant	0	NR	5e-09	8.30103		1.11	[1.09-1.13]	Illumina [465434]	N	multiple sclerosis	GCST001198	Genome-wide genotyping array
19_49367386	2018-04-25	24076602	Beecham AH	2013-11-01	Nat Genet	www.ncbi.nlm.nih.gov/pubmed/24076602	Analysis of immune-related loci identifies 48 new susceptibility variants for multiple sclerosis.	Multiple sclerosis	14,498 European ancestry cases, 24,091 European ancestry controls	14,802 European ancestry cases, 26,703 European ancestry controls	19q13.33	19	49367386	DKKL1	DKKL1			ENSG00000104901			rs8107548-G	rs8107548	0	8107548	intron_variant	0	0.26	6e-15	14.2218		1.11		Illumina [161311]	N	multiple sclerosis	GCST005531	Targeted genotyping array [ImmunoChip]
19_51784199	2018-04-25	24076602	Beecham AH	2013-11-01	Nat Genet	www.ncbi.nlm.nih.gov/pubmed/24076602	Analysis of immune-related loci identifies 48 new susceptibility variants for multiple sclerosis.	Multiple sclerosis	14,498 European ancestry cases, 24,091 European ancestry controls	14,802 European ancestry cases, 26,703 European ancestry controls	19q13.41	19	51784199	FPR2, FPR3	FPR1			ENSG00000171051			rs7260516-A	rs7260516	0	7260516	intron_variant	0	0.36	3e-06	5.52288		1.06	[1.03-1.08]	Illumina [161311]	N	multiple sclerosis	GCST005531	Targeted genotyping array [ImmunoChip]
19_51784930	2020-02-10	31604244	International Multiple Sclerosis Genetics Consortium	2019-09-01	Science	www.ncbi.nlm.nih.gov/pubmed/31604244	Multiple sclerosis genomic map implicates peripheral immune cells and microglia in susceptibility.	Multiple sclerosis	14,802 European and unknown ancestry cases, 26,703 European and unknown ancestry controls	32,627 European and unknown ancestry cases, 41,672 European and unknown ancestry controls	19q13.41	19	51784930	FPR2	FPR1			ENSG00000171051			rs10853845-G	rs10853845	0	10853845	intron_variant	0	NR	2e-06	5.69897		1.04844	NR	Affymetrix, Illumina [8278136] (imputed)	N	multiple sclerosis	GCST009597	Genome-wide genotyping array
19_55802162	2009-01-16	19010793	Baranzini SE	2008-11-14	Hum Mol Genet	www.ncbi.nlm.nih.gov/pubmed/19010793	Genome-wide association analysis of susceptibility and clinical phenotype in multiple sclerosis.	Multiple sclerosis (severity)	794 European ancestry cases, 883 European ancestry controls		19q13.43	19	55802162	NLRP11	NLRP11			ENSG00000179873			rs299175-?	rs299175	0	299175	intron_variant	0	0.46	4e-06	5.39794			[NR]	Illumina [551642]	N	multiple sclerosis	GCST000266	Genome-wide genotyping array
19_6668961	2012-10-24	21833088	Sawcer S	2011-08-11	Nature	www.ncbi.nlm.nih.gov/pubmed/21833088	Genetic risk and a primary role for cell-mediated immune mechanisms in multiple sclerosis.	Multiple sclerosis	9,772 European ancestry cases, 16,849 European ancestry controls	4,218 European ancestry cases, 7,296 European ancestry controls	19p13.3	19	6668961	TNFSF14	TNFSF14			ENSG00000125735			rs1077667-G	rs1077667	0	1077667	intron_variant	0	NR	9e-14	13.0458		1.16	[1.14-1.18]	Illumina [465434]	N	multiple sclerosis	GCST001198	Genome-wide genotyping array
19_6668961	2020-02-10	31604244	International Multiple Sclerosis Genetics Consortium	2019-09-01	Science	www.ncbi.nlm.nih.gov/pubmed/31604244	Multiple sclerosis genomic map implicates peripheral immune cells and microglia in susceptibility.	Multiple sclerosis	14,802 European and unknown ancestry cases, 26,703 European and unknown ancestry controls	32,627 European and unknown ancestry cases, 41,672 European and unknown ancestry controls	19p13.3	19	6668961	TNFSF14	TNFSF14			ENSG00000125735			rs1077667-C	rs1077667	0	1077667	intron_variant	0	NR	8e-33	32.0969		1.1546	NR	Affymetrix, Illumina [8278136] (imputed)	N	multiple sclerosis	GCST009597	Genome-wide genotyping array
19_6668961	2018-04-25	24076602	Beecham AH	2013-11-01	Nat Genet	www.ncbi.nlm.nih.gov/pubmed/24076602	Analysis of immune-related loci identifies 48 new susceptibility variants for multiple sclerosis.	Multiple sclerosis	14,498 European ancestry cases, 24,091 European ancestry controls	14,802 European ancestry cases, 26,703 European ancestry controls	19p13.3	19	6668961	TNFSF14	TNFSF14			ENSG00000125735			rs1077667-G	rs1077667	0	1077667	intron_variant	0	0.79	2e-24	23.699		1.16		Illumina [161311]	N	multiple sclerosis	GCST005531	Targeted genotyping array [ImmunoChip]
2_111177884	2020-02-10	31604244	International Multiple Sclerosis Genetics Consortium	2019-09-01	Science	www.ncbi.nlm.nih.gov/pubmed/31604244	Multiple sclerosis genomic map implicates peripheral immune cells and microglia in susceptibility.	Multiple sclerosis	14,802 European and unknown ancestry cases, 26,703 European and unknown ancestry controls	32,627 European and unknown ancestry cases, 41,672 European and unknown ancestry controls	2q13	2	111177884	BCL2L11	MIR4435-2HG			ENSG00000172965			rs7565445-C	rs7565445	0	7565445	intron_variant	0	NR	3e-06	5.52288		1.053	NR	Affymetrix, Illumina [8278136] (imputed)	N	multiple sclerosis	GCST009597	Genome-wide genotyping array
2_111907624	2012-10-24	21833088	Sawcer S	2011-08-11	Nature	www.ncbi.nlm.nih.gov/pubmed/21833088	Genetic risk and a primary role for cell-mediated immune mechanisms in multiple sclerosis.	Multiple sclerosis	9,772 European ancestry cases, 16,849 European ancestry controls	4,218 European ancestry cases, 7,296 European ancestry controls	2q13	2	111907624	MERTK	MERTK			ENSG00000153208			rs17174870-G	rs17174870	0	17174870	intron_variant	0	NR	1e-08	8		1.11	[1.09-1.13]	Illumina [465434]	N	multiple sclerosis	GCST001198	Genome-wide genotyping array
2_112013222	2020-02-10	31604244	International Multiple Sclerosis Genetics Consortium	2019-09-01	Science	www.ncbi.nlm.nih.gov/pubmed/31604244	Multiple sclerosis genomic map implicates peripheral immune cells and microglia in susceptibility.	Multiple sclerosis	14,802 European and unknown ancestry cases, 26,703 European and unknown ancestry controls	32,627 European and unknown ancestry cases, 41,672 European and unknown ancestry controls	2q13	2	112013222	MERTK	MERTK			ENSG00000153208			rs57116599-G	rs57116599	0	57116599	intron_variant	0	NR	1e-11	11		1.09445	NR	Affymetrix, Illumina [8278136] (imputed)	N	multiple sclerosis	GCST009597	Genome-wide genotyping array
2_118638115	2009-01-16	19010793	Baranzini SE	2008-11-14	Hum Mol Genet	www.ncbi.nlm.nih.gov/pubmed/19010793	Genome-wide association analysis of susceptibility and clinical phenotype in multiple sclerosis.	Multiple sclerosis	978 European ancestry cases, 883 European ancestry controls		2q14.2	2	118638115	EN1	THORLNC - LINC01956	ENSG00000226856	ENSG00000258910		415865	128850	rs651477-?	rs651477	0	651477	intergenic_variant	1	0.26	7e-06	5.1549		1.38	[NR]	Illumina [551642]	N	multiple sclerosis	GCST000269	Genome-wide genotyping array
2_12467767	2020-02-10	31604244	International Multiple Sclerosis Genetics Consortium	2019-09-01	Science	www.ncbi.nlm.nih.gov/pubmed/31604244	Multiple sclerosis genomic map implicates peripheral immune cells and microglia in susceptibility.	Multiple sclerosis	14,802 European and unknown ancestry cases, 26,703 European and unknown ancestry controls	32,627 European and unknown ancestry cases, 41,672 European and unknown ancestry controls	2p24.3	2	12467767	LOC100506457	MIR3681HG			ENSG00000224184			rs11899404-C	rs11899404	0	11899404	intron_variant	0	NR	2e-08	7.69897		1.05463	NR	Affymetrix, Illumina [8278136] (imputed)	N	multiple sclerosis	GCST009597	Genome-wide genotyping array
2_12500615	2018-04-25	24076602	Beecham AH	2013-11-01	Nat Genet	www.ncbi.nlm.nih.gov/pubmed/24076602	Analysis of immune-related loci identifies 48 new susceptibility variants for multiple sclerosis.	Multiple sclerosis	14,498 European ancestry cases, 24,091 European ancestry controls	14,802 European ancestry cases, 26,703 European ancestry controls	2p24.3	2	12500615	MIR4262, TRIB2	MIR3681HG			ENSG00000224184			rs1534422-G	rs1534422	0	1534422	intron_variant	0	0.46	3e-07	6.52288		1.06	[1.04-1.09]	Illumina [161311]	N	multiple sclerosis	GCST005531	Targeted genotyping array [ImmunoChip]
2_133472646	2013-06-05	23412934	Gourraud PA	2013-02-13	Brain	www.ncbi.nlm.nih.gov/pubmed/23412934	A genome-wide association study of brain lesion distribution in multiple sclerosis.	Multiple sclerosis	284 European ancestry individuals		2q21.2	2	133472646	NAP5	NCKAP5			ENSG00000176771			rs1821625-?	rs1821625	0	1821625	intron_variant	0		7e-06	5.1549	(Cluxel size)			Illumina [208975]	N	multiple sclerosis	GCST001860	Genome-wide genotyping array
2_134311223	2013-09-21	20117844	Brynedal B	2010-02-01	J Neuroimmunol	www.ncbi.nlm.nih.gov/pubmed/20117844	MGAT5 alters the severity of multiple sclerosis.	Multiple sclerosis (severity)	1,040 European ancestry cases	873 European ancestry cases	2q21.3	2	134311223	MGAT5	MGAT5			ENSG00000152127			rs4953911-T	rs4953911	0	4953911	intron_variant	0	0.36	2e-07	6.69897				Affymetrix [105035]	N	multiple sclerosis	GCST000577	Genome-wide genotyping array
2_136127109	2020-02-10	31604244	International Multiple Sclerosis Genetics Consortium	2019-09-01	Science	www.ncbi.nlm.nih.gov/pubmed/31604244	Multiple sclerosis genomic map implicates peripheral immune cells and microglia in susceptibility.	Multiple sclerosis	14,802 European and unknown ancestry cases, 26,703 European and unknown ancestry controls	32,627 European and unknown ancestry cases, 41,672 European and unknown ancestry controls	2q22.1	2	136127109	CXCR4	CXCR4 - HNRNPKP2	ENSG00000121966	ENSG00000227347		8944	72005	rs10191360-T	rs10191360	0	10191360	intergenic_variant	1	NR	4e-10	9.39794		1.0836	NR	Affymetrix, Illumina [8278136] (imputed)	N	multiple sclerosis	GCST009597	Genome-wide genotyping array
2_136218685	2009-06-29	19525953	De Jager PL	2009-06-14	Nat Genet	www.ncbi.nlm.nih.gov/pubmed/19525953	Meta-analysis of genome scans and replication identify CD6, IRF8 and TNFRSF1A as new multiple sclerosis susceptibility loci.	Multiple sclerosis	2,624 European ancestry cases, 7,220 European ancestry controls	2,215 European ancestry cases, 2,116 European ancestry controls	2q22.1	2	136218685	CXCR4	HNRNPKP2 - AC112255.1	ENSG00000227347	ENSG00000279024		18182	12068	rs882300-C	rs882300	0	882300	intergenic_variant	1	0.61	1e-07	7		1.19	[1.09-1.30]	Affymetrix, Illumina [~ 2560000] (imputed)	N	multiple sclerosis	GCST000424	Genome-wide genotyping array
2_144232981	2020-02-10	31604244	International Multiple Sclerosis Genetics Consortium	2019-09-01	Science	www.ncbi.nlm.nih.gov/pubmed/31604244	Multiple sclerosis genomic map implicates peripheral immune cells and microglia in susceptibility.	Multiple sclerosis	14,802 European and unknown ancestry cases, 26,703 European and unknown ancestry controls	32,627 European and unknown ancestry cases, 41,672 European and unknown ancestry controls	2q22.3	2	144232981	GTDC1	GTDC1			ENSG00000121964			rs72855540-G	rs72855540	0	72855540	intron_variant	0	NR	2e-07	6.69897		1.1495	NR	Affymetrix, Illumina [8278136] (imputed)	N	multiple sclerosis	GCST009597	Genome-wide genotyping array
2_150787689	2020-02-10	31604244	International Multiple Sclerosis Genetics Consortium	2019-09-01	Science	www.ncbi.nlm.nih.gov/pubmed/31604244	Multiple sclerosis genomic map implicates peripheral immune cells and microglia in susceptibility.	Multiple sclerosis	14,802 European and unknown ancestry cases, 26,703 European and unknown ancestry controls	32,627 European and unknown ancestry cases, 41,672 European and unknown ancestry controls	2q23.3	2	150787689	LOC101929282	LINC02612 - AC023469.2	ENSG00000224048	ENSG00000228064		151871	194817	rs962052-C	rs962052	0	962052	intergenic_variant	1	NR	8e-09	8.09691		1.0628	NR	Affymetrix, Illumina [8278136] (imputed)	N	multiple sclerosis	GCST009597	Genome-wide genotyping array
2_162105535	2020-02-10	31604244	International Multiple Sclerosis Genetics Consortium	2019-09-01	Science	www.ncbi.nlm.nih.gov/pubmed/31604244	Multiple sclerosis genomic map implicates peripheral immune cells and microglia in susceptibility.	Multiple sclerosis	14,802 European and unknown ancestry cases, 26,703 European and unknown ancestry controls	32,627 European and unknown ancestry cases, 41,672 European and unknown ancestry controls	2q24.2	2	162105535	DPP4	AC008063.2 - GCG	ENSG00000233397	ENSG00000115263		10503	37347	rs2052401-C	rs2052401	0	2052401	intergenic_variant	1	NR	2e-07	6.69897		1.0669	NR	Affymetrix, Illumina [8278136] (imputed)	N	multiple sclerosis	GCST009597	Genome-wide genotyping array
2_181106510	2020-02-10	31604244	International Multiple Sclerosis Genetics Consortium	2019-09-01	Science	www.ncbi.nlm.nih.gov/pubmed/31604244	Multiple sclerosis genomic map implicates peripheral immune cells and microglia in susceptibility.	Multiple sclerosis	14,802 European and unknown ancestry cases, 26,703 European and unknown ancestry controls	32,627 European and unknown ancestry cases, 41,672 European and unknown ancestry controls	2q31.3	2	181106510	UBE2E3	LINC01934			ENSG00000234663			rs6433892-A	rs6433892	0	6433892	intron_variant	0	NR	1e-06	6		1.0689	NR	Affymetrix, Illumina [8278136] (imputed)	N	multiple sclerosis	GCST009597	Genome-wide genotyping array
2_181370365	2018-04-25	24076602	Beecham AH	2013-11-01	Nat Genet	www.ncbi.nlm.nih.gov/pubmed/24076602	Analysis of immune-related loci identifies 48 new susceptibility variants for multiple sclerosis.	Multiple sclerosis	14,498 European ancestry cases, 24,091 European ancestry controls	14,802 European ancestry cases, 26,703 European ancestry controls	2q31.3	2	181370365	MIR4437, ITGA4	LINC01934			ENSG00000234663			rs6716355-C	rs6716355	0	6716355	intron_variant	0	0.31	2e-06	5.69897		1.06	[1.04-1.09]	Illumina [161311]	N	multiple sclerosis	GCST005531	Targeted genotyping array [ImmunoChip]
2_190656715	2020-02-10	31604244	International Multiple Sclerosis Genetics Consortium	2019-09-01	Science	www.ncbi.nlm.nih.gov/pubmed/31604244	Multiple sclerosis genomic map implicates peripheral immune cells and microglia in susceptibility.	Multiple sclerosis	14,802 European and unknown ancestry cases, 26,703 European and unknown ancestry controls	32,627 European and unknown ancestry cases, 41,672 European and unknown ancestry controls	2q32.2	2	190656715	NAB1	NAB1			ENSG00000138386			rs929566-C	rs929566	0	929566	intron_variant	0	NR	6e-06	5.22185		1.0567	NR	Affymetrix, Illumina [8278136] (imputed)	N	multiple sclerosis	GCST009597	Genome-wide genotyping array
2_191109709	2018-04-25	24076602	Beecham AH	2013-11-01	Nat Genet	www.ncbi.nlm.nih.gov/pubmed/24076602	Analysis of immune-related loci identifies 48 new susceptibility variants for multiple sclerosis.	Multiple sclerosis	14,498 European ancestry cases, 24,091 European ancestry controls	14,802 European ancestry cases, 26,703 European ancestry controls	2q32.3	2	191109709	STAT4	STAT4			ENSG00000138378			rs9967792-G	rs9967792	0	9967792	intron_variant	0	0.64	4e-12	11.3979		1.09		Illumina [161311]	N	multiple sclerosis	GCST005531	Targeted genotyping array [ImmunoChip]
2_191124630	2020-02-10	31604244	International Multiple Sclerosis Genetics Consortium	2019-09-01	Science	www.ncbi.nlm.nih.gov/pubmed/31604244	Multiple sclerosis genomic map implicates peripheral immune cells and microglia in susceptibility.	Multiple sclerosis	14,802 European and unknown ancestry cases, 26,703 European and unknown ancestry controls	32,627 European and unknown ancestry cases, 41,672 European and unknown ancestry controls	2q32.3	2	191124630	STAT4	STAT4			ENSG00000138378			rs6738544-C	rs6738544	0	6738544	intron_variant	0	NR	2e-13	12.699		1.0741	NR	Affymetrix, Illumina [8278136] (imputed)	N	multiple sclerosis	GCST009597	Genome-wide genotyping array
2_201247748	2020-02-10	31604244	International Multiple Sclerosis Genetics Consortium	2019-09-01	Science	www.ncbi.nlm.nih.gov/pubmed/31604244	Multiple sclerosis genomic map implicates peripheral immune cells and microglia in susceptibility.	Multiple sclerosis	14,802 European and unknown ancestry cases, 26,703 European and unknown ancestry controls	32,627 European and unknown ancestry cases, 41,672 European and unknown ancestry controls	2q33.1	2	201247748	CASP8	CASP8			ENSG00000064012			rs10931933-G	rs10931933	0	10931933	intron_variant	0	NR	1e-06	6		1.0573	NR	Affymetrix, Illumina [8278136] (imputed)	N	multiple sclerosis	GCST009597	Genome-wide genotyping array
2_203746472	2018-04-25	24076602	Beecham AH	2013-11-01	Nat Genet	www.ncbi.nlm.nih.gov/pubmed/24076602	Analysis of immune-related loci identifies 48 new susceptibility variants for multiple sclerosis.	Multiple sclerosis	14,498 European ancestry cases, 24,091 European ancestry controls	14,802 European ancestry cases, 26,703 European ancestry controls	2q33.2	2	203746472	CD28, CTLA4	CD28 - KRT18P39	ENSG00000178562	ENSG00000224791		7560	17823	rs6435203-A	rs6435203	0	6435203	regulatory_region_variant	1	0.73	1e-07	7		1.07	[1.04-1.10]	Illumina [161311]	N	multiple sclerosis	GCST005531	Targeted genotyping array [ImmunoChip]
2_203768138	2020-02-10	31604244	International Multiple Sclerosis Genetics Consortium	2019-09-01	Science	www.ncbi.nlm.nih.gov/pubmed/31604244	Multiple sclerosis genomic map implicates peripheral immune cells and microglia in susceptibility.	Multiple sclerosis	14,802 European and unknown ancestry cases, 26,703 European and unknown ancestry controls	32,627 European and unknown ancestry cases, 41,672 European and unknown ancestry controls	2q33.2	2	203768138	CD28	KRT18P39 - NPM1P33	ENSG00000224791	ENSG00000213925		2545	4493	rs12614091-A	rs12614091	0	12614091	intergenic_variant	1	NR	6e-12	11.2218		1.076	NR	Affymetrix, Illumina [8278136] (imputed)	N	multiple sclerosis	GCST009597	Genome-wide genotyping array
2_213154257	2020-02-10	31604244	International Multiple Sclerosis Genetics Consortium	2019-09-01	Science	www.ncbi.nlm.nih.gov/pubmed/31604244	Multiple sclerosis genomic map implicates peripheral immune cells and microglia in susceptibility.	Multiple sclerosis	14,802 European and unknown ancestry cases, 26,703 European and unknown ancestry controls	32,627 European and unknown ancestry cases, 41,672 European and unknown ancestry controls	2q34	2	213154257	IKZF2	AC079610.1 - LINC01953	ENSG00000270659	ENSG00000236193		598	1549	rs62189580-G	rs62189580	0	62189580	regulatory_region_variant	1	NR	8e-07	6.09691		1.0566	NR	Affymetrix, Illumina [8278136] (imputed)	N	multiple sclerosis	GCST009597	Genome-wide genotyping array
2_224942047	2020-02-10	31604244	International Multiple Sclerosis Genetics Consortium	2019-09-01	Science	www.ncbi.nlm.nih.gov/pubmed/31604244	Multiple sclerosis genomic map implicates peripheral immune cells and microglia in susceptibility.	Multiple sclerosis	14,802 European and unknown ancestry cases, 26,703 European and unknown ancestry controls	32,627 European and unknown ancestry cases, 41,672 European and unknown ancestry controls	2q36.2	2	224942047	DOCK10	DOCK10			ENSG00000135905			rs1857996-C	rs1857996	0	1857996	intron_variant	0	NR	8e-07	6.09691		1.0761	NR	Affymetrix, Illumina [8278136] (imputed)	N	multiple sclerosis	GCST009597	Genome-wide genotyping array
2_230242009	2012-10-24	21833088	Sawcer S	2011-08-11	Nature	www.ncbi.nlm.nih.gov/pubmed/21833088	Genetic risk and a primary role for cell-mediated immune mechanisms in multiple sclerosis.	Multiple sclerosis	9,772 European ancestry cases, 16,849 European ancestry controls	4,218 European ancestry cases, 7,296 European ancestry controls	2q37.1	2	230242009	SP140	SP140			ENSG00000079263			rs10201872-A	rs10201872	0	10201872	intron_variant	0	NR	2e-10	9.69897		1.14	[1.12-1.16]	Illumina [465434]	N	multiple sclerosis	GCST001198	Genome-wide genotyping array
2_230250739	2018-04-25	24076602	Beecham AH	2013-11-01	Nat Genet	www.ncbi.nlm.nih.gov/pubmed/24076602	Analysis of immune-related loci identifies 48 new susceptibility variants for multiple sclerosis.	Multiple sclerosis	14,498 European ancestry cases, 24,091 European ancestry controls	14,802 European ancestry cases, 26,703 European ancestry controls	2q37.1	2	230250739	SP140	SP140			ENSG00000079263			rs9989735-C	rs9989735	0	9989735	intron_variant	0	0.19	4e-23	22.3979		1.16		Illumina [161311]	N	multiple sclerosis	GCST005531	Targeted genotyping array [ImmunoChip]
2_230257114	2020-02-10	31604244	International Multiple Sclerosis Genetics Consortium	2019-09-01	Science	www.ncbi.nlm.nih.gov/pubmed/31604244	Multiple sclerosis genomic map implicates peripheral immune cells and microglia in susceptibility.	Multiple sclerosis	14,802 European and unknown ancestry cases, 26,703 European and unknown ancestry controls	32,627 European and unknown ancestry cases, 41,672 European and unknown ancestry controls	2q37.1	2	230257114	SP140	SP140			ENSG00000079263			rs35540610-C	rs35540610	0	35540610	intron_variant	0	NR	3e-33	32.5229		1.1423	NR	Affymetrix, Illumina [8278136] (imputed)	N	multiple sclerosis	GCST009597	Genome-wide genotyping array
2_233595452	2009-01-16	19010793	Baranzini SE	2008-11-14	Hum Mol Genet	www.ncbi.nlm.nih.gov/pubmed/19010793	Genome-wide association analysis of susceptibility and clinical phenotype in multiple sclerosis.	Brain lesion load	791 European ancestry cases, 883 European ancestry controls		2q37.1	2	233595452	CHRND	UGT1A12P - UGT1A11P	ENSG00000228949	ENSG00000227846		9161	8101	rs2602397-?	rs2602397	1	1597944	intergenic_variant	1	0.45	4e-06	5.39794			[NR]	Illumina [551642]	N	multiple sclerosis	GCST000265	Genome-wide genotyping array
2_24794991	2018-04-25	24076602	Beecham AH	2013-11-01	Nat Genet	www.ncbi.nlm.nih.gov/pubmed/24076602	Analysis of immune-related loci identifies 48 new susceptibility variants for multiple sclerosis.	Multiple sclerosis	14,498 European ancestry cases, 24,091 European ancestry controls	14,802 European ancestry cases, 26,703 European ancestry controls	2p23.3	2	24794991	CENPO	CENPO			ENSG00000138092			rs4665719-G	rs4665719	0	4665719	intron_variant	0	0.25	3e-09	8.52288		1.08		Illumina [161311]	N	multiple sclerosis	GCST005531	Targeted genotyping array [ImmunoChip]
2_24829308	2020-02-10	31604244	International Multiple Sclerosis Genetics Consortium	2019-09-01	Science	www.ncbi.nlm.nih.gov/pubmed/31604244	Multiple sclerosis genomic map implicates peripheral immune cells and microglia in susceptibility.	Multiple sclerosis	14,802 European and unknown ancestry cases, 26,703 European and unknown ancestry controls	32,627 European and unknown ancestry cases, 41,672 European and unknown ancestry controls	2p23.3	2	24829308	ADCY3	ADCY3			ENSG00000138031			rs11125803-C	rs11125803	0	11125803	intron_variant	0	NR	5e-10	9.30103		1.07089	NR	Affymetrix, Illumina [8278136] (imputed)	N	multiple sclerosis	GCST009597	Genome-wide genotyping array
2_25269598	2020-02-10	31604244	International Multiple Sclerosis Genetics Consortium	2019-09-01	Science	www.ncbi.nlm.nih.gov/pubmed/31604244	Multiple sclerosis genomic map implicates peripheral immune cells and microglia in susceptibility.	Multiple sclerosis	14,802 European and unknown ancestry cases, 26,703 European and unknown ancestry controls	32,627 European and unknown ancestry cases, 41,672 European and unknown ancestry controls	2p23.3	2	25269598	DNMT3A	DNMT3A			ENSG00000119772			rs13428812-G	rs13428812	0	13428812	intron_variant	0	NR	1e-07	7		1.0543	NR	Affymetrix, Illumina [8278136] (imputed)	N	multiple sclerosis	GCST009597	Genome-wide genotyping array
2_30249576	2020-02-10	31604244	International Multiple Sclerosis Genetics Consortium	2019-09-01	Science	www.ncbi.nlm.nih.gov/pubmed/31604244	Multiple sclerosis genomic map implicates peripheral immune cells and microglia in susceptibility.	Multiple sclerosis	14,802 European and unknown ancestry cases, 26,703 European and unknown ancestry controls	32,627 European and unknown ancestry cases, 41,672 European and unknown ancestry controls	2p23.1	2	30249576	LBH	LBH			ENSG00000213626			rs13414105-C	rs13414105	0	13414105	intron_variant	0	NR	7e-10	9.1549		1.0912	NR	Affymetrix, Illumina [8278136] (imputed)	N	multiple sclerosis	GCST009597	Genome-wide genotyping array
2_43098432	2012-01-17	22190364	Patsopoulos NA	2011-12-01	Ann Neurol	www.ncbi.nlm.nih.gov/pubmed/22190364	Genome-wide meta-analysis identifies novel multiple sclerosis susceptibility loci.	Multiple sclerosis	5,545 European ancestry cases, 12,153 European ancestry controls		2p21	2	43098432	THADA	LINC02580			ENSG00000230587			rs6718520-A	rs6718520	0	6718520	intron_variant	0	0.48	3e-08	7.52288		1.17	[NR]	Affymetrix, Illumina [2529394]	N	multiple sclerosis	GCST001341	Genome-wide genotyping array
2_43128185	2020-02-10	31604244	International Multiple Sclerosis Genetics Consortium	2019-09-01	Science	www.ncbi.nlm.nih.gov/pubmed/31604244	Multiple sclerosis genomic map implicates peripheral immune cells and microglia in susceptibility.	Multiple sclerosis	14,802 European and unknown ancestry cases, 26,703 European and unknown ancestry controls	32,627 European and unknown ancestry cases, 41,672 European and unknown ancestry controls	2p21	2	43128185	LOC102723854	LINC02580			ENSG00000230587			rs12478539-G	rs12478539	0	12478539	intron_variant	0	NR	2e-24	23.699		1.1165	NR	Affymetrix, Illumina [8278136] (imputed)	N	multiple sclerosis	GCST009597	Genome-wide genotyping array
2_43131922	2012-10-24	21833088	Sawcer S	2011-08-11	Nature	www.ncbi.nlm.nih.gov/pubmed/21833088	Genetic risk and a primary role for cell-mediated immune mechanisms in multiple sclerosis.	Multiple sclerosis	9,772 European ancestry cases, 16,849 European ancestry controls	4,218 European ancestry cases, 7,296 European ancestry controls	2p21	2	43131922	intergenic	LINC02580, AC010883.2			ENSG00000230587, ENSG00000286796			rs12466022-C	rs12466022	0	12466022	non_coding_transcript_exon_variant	0	NR	6e-10	9.22185		1.11	[1.1-1.13]	Illumina [465434]	N	multiple sclerosis	GCST001198	Genome-wide genotyping array
2_43134117	2018-04-25	24076602	Beecham AH	2013-11-01	Nat Genet	www.ncbi.nlm.nih.gov/pubmed/24076602	Analysis of immune-related loci identifies 48 new susceptibility variants for multiple sclerosis.	Multiple sclerosis	14,498 European ancestry cases, 24,091 European ancestry controls	14,802 European ancestry cases, 26,703 European ancestry controls	2p21	2	43134117	Intergenic	LINC02580 - AC010883.3	ENSG00000230587	ENSG00000287387		1635	85732	rs2163226-A	rs2163226	0	2163226	intergenic_variant	1	0.73	2e-16	15.699		1.12		Illumina [161311]	N	multiple sclerosis	GCST005531	Targeted genotyping array [ImmunoChip]
2_60827845	2020-02-10	31604244	International Multiple Sclerosis Genetics Consortium	2019-09-01	Science	www.ncbi.nlm.nih.gov/pubmed/31604244	Multiple sclerosis genomic map implicates peripheral immune cells and microglia in susceptibility.	Multiple sclerosis	14,802 European and unknown ancestry cases, 26,703 European and unknown ancestry controls	32,627 European and unknown ancestry cases, 41,672 European and unknown ancestry controls	2p16.1	2	60827845	PAPOLG	LINC01185			ENSG00000228414			rs2420518-C	rs2420518	0	2420518	intron_variant	0	NR	6e-07	6.22185		1.053	NR	Affymetrix, Illumina [8278136] (imputed)	N	multiple sclerosis	GCST009597	Genome-wide genotyping array
2_60868110	2018-04-25	24076602	Beecham AH	2013-11-01	Nat Genet	www.ncbi.nlm.nih.gov/pubmed/24076602	Analysis of immune-related loci identifies 48 new susceptibility variants for multiple sclerosis.	Multiple sclerosis	14,498 European ancestry cases, 24,091 European ancestry controls	14,802 European ancestry cases, 26,703 European ancestry controls	2p16.1	2	60868110	FLJ16341	LINC01185			ENSG00000228414			rs842639-A	rs842639	0	842639	intron_variant	0	0.67	2e-14	13.699		1.1		Illumina [161311]	N	multiple sclerosis	GCST005531	Targeted genotyping array [ImmunoChip]
2_61015275	2020-02-10	31604244	International Multiple Sclerosis Genetics Consortium	2019-09-01	Science	www.ncbi.nlm.nih.gov/pubmed/31604244	Multiple sclerosis genomic map implicates peripheral immune cells and microglia in susceptibility.	Multiple sclerosis	14,802 European and unknown ancestry cases, 26,703 European and unknown ancestry controls	32,627 European and unknown ancestry cases, 41,672 European and unknown ancestry controls	2p15	2	61015275	PUS10	PUS10			ENSG00000162927			rs1177228-G	rs1177228	0	1177228	intron_variant	0	NR	2e-19	18.699		1.0953	NR	Affymetrix, Illumina [8278136] (imputed)	N	multiple sclerosis	GCST009597	Genome-wide genotyping array
2_65434709	2020-02-10	31604244	International Multiple Sclerosis Genetics Consortium	2019-09-01	Science	www.ncbi.nlm.nih.gov/pubmed/31604244	Multiple sclerosis genomic map implicates peripheral immune cells and microglia in susceptibility.	Multiple sclerosis	14,802 European and unknown ancestry cases, 26,703 European and unknown ancestry controls	32,627 European and unknown ancestry cases, 41,672 European and unknown ancestry controls	2p14	2	65434709	SPRED2	SPRED2 - AC007389.1	ENSG00000198369	ENSG00000204929		2072	2002	rs13385171-C	rs13385171	0	13385171	regulatory_region_variant	1	NR	3e-11	10.5229		1.0679	NR	Affymetrix, Illumina [8278136] (imputed)	N	multiple sclerosis	GCST009597	Genome-wide genotyping array
2_68360345	2018-04-25	24076602	Beecham AH	2013-11-01	Nat Genet	www.ncbi.nlm.nih.gov/pubmed/24076602	Analysis of immune-related loci identifies 48 new susceptibility variants for multiple sclerosis.	Multiple sclerosis	14,498 European ancestry cases, 24,091 European ancestry controls	14,802 European ancestry cases, 26,703 European ancestry controls	2p14	2	68360345	PLEK	CNRIP1 - AC015969.1	ENSG00000119865	ENSG00000203395		40294	869	rs7595717-A	rs7595717	0	7595717	regulatory_region_variant	1	0.27	1e-13	13		1.1		Illumina [161311]	N	multiple sclerosis	GCST005531	Targeted genotyping array [ImmunoChip]
2_68419404	2020-02-10	31604244	International Multiple Sclerosis Genetics Consortium	2019-09-01	Science	www.ncbi.nlm.nih.gov/pubmed/31604244	Multiple sclerosis genomic map implicates peripheral immune cells and microglia in susceptibility.	Multiple sclerosis	14,802 European and unknown ancestry cases, 26,703 European and unknown ancestry controls	32,627 European and unknown ancestry cases, 41,672 European and unknown ancestry controls	2p13.3	2	68419404	PLEK	PLEK - AC127383.1	ENSG00000115956	ENSG00000229462		21951	26306	rs12622670-T	rs12622670	0	12622670	regulatory_region_variant	1	NR	5e-16	15.301		1.0901	NR	Affymetrix, Illumina [8278136] (imputed)	N	multiple sclerosis	GCST009597	Genome-wide genotyping array
2_68419651	2012-01-17	22190364	Patsopoulos NA	2011-12-01	Ann Neurol	www.ncbi.nlm.nih.gov/pubmed/22190364	Genome-wide meta-analysis identifies novel multiple sclerosis susceptibility loci.	Multiple sclerosis	5,545 European ancestry cases, 12,153 European ancestry controls		2p13.3	2	68419651	FBXO48, C2orf13, PLEK	PLEK - AC127383.1	ENSG00000115956	ENSG00000229462		22198	26059	rs7592330-A	rs7592330	0	7592330	regulatory_region_variant	1	0.56	2e-07	6.69897		1.15	[NR]	Affymetrix, Illumina [2529394]	N	multiple sclerosis	GCST001341	Genome-wide genotyping array
2_68419963	2012-10-24	21833088	Sawcer S	2011-08-11	Nature	www.ncbi.nlm.nih.gov/pubmed/21833088	Genetic risk and a primary role for cell-mediated immune mechanisms in multiple sclerosis.	Multiple sclerosis	9,772 European ancestry cases, 16,849 European ancestry controls	4,218 European ancestry cases, 7,296 European ancestry controls	2p13.3	2	68419963	PLEK	PLEK - AC127383.1	ENSG00000115956	ENSG00000229462		22510	25747	rs7595037-A	rs7595037	0	7595037	regulatory_region_variant	1	NR	5e-11	10.301		1.11	[1.1-1.12]	Illumina [465434]	N	multiple sclerosis	GCST001198	Genome-wide genotyping array
2_7913466	2013-06-05	23412934	Gourraud PA	2013-02-13	Brain	www.ncbi.nlm.nih.gov/pubmed/23412934	A genome-wide association study of brain lesion distribution in multiple sclerosis.	Multiple sclerosis	284 European ancestry individuals		2p25.1	2	7913466	LOC339788	AC007463.1 - LINC00298	ENSG00000226506	ENSG00000235665		13741	8959	rs4669226-?	rs4669226	0	4669226	intergenic_variant	1		5e-06	5.30103	(Cluxel size)			Illumina [208975]	N	multiple sclerosis	GCST001860	Genome-wide genotyping array
2_88794264	2020-02-10	31604244	International Multiple Sclerosis Genetics Consortium	2019-09-01	Science	www.ncbi.nlm.nih.gov/pubmed/31604244	Multiple sclerosis genomic map implicates peripheral immune cells and microglia in susceptibility.	Multiple sclerosis	14,802 European and unknown ancestry cases, 26,703 European and unknown ancestry controls	32,627 European and unknown ancestry cases, 41,672 European and unknown ancestry controls	2p11.2	2	88794264	ANKRD36BP2	ANKRD36BP2			ENSG00000230006			rs335123-T	rs335123	0	335123	intron_variant	0	NR	2e-06	5.69897		1.0585	NR	Affymetrix, Illumina [8278136] (imputed)	N	multiple sclerosis	GCST009597	Genome-wide genotyping array
2_9109909	2009-01-16	19010793	Baranzini SE	2008-11-14	Hum Mol Genet	www.ncbi.nlm.nih.gov/pubmed/19010793	Genome-wide association analysis of susceptibility and clinical phenotype in multiple sclerosis.	Multiple sclerosis	978 European ancestry cases, 883 European ancestry controls		2p25.1	2	9109909	DDEF2	AC093904.4 - AC093904.3	ENSG00000261104	ENSG00000244310		44	548	rs1109670-?	rs1109670	0	1109670	intergenic_variant	1	0.26	9e-06	5.04576		1.38	[NR]	Illumina [551642]	N	multiple sclerosis	GCST000269	Genome-wide genotyping array
20_1225242	2009-01-16	19010793	Baranzini SE	2008-11-14	Hum Mol Genet	www.ncbi.nlm.nih.gov/pubmed/19010793	Genome-wide association analysis of susceptibility and clinical phenotype in multiple sclerosis.	Multiple sclerosis	978 European ancestry cases, 883 European ancestry controls		20p13	20	1225242	C20orf46	C20orf202 - RAD21L1	ENSG00000215595	ENSG00000244588		16963	814	rs397020-?	rs397020	0	397020	regulatory_region_variant	1	0.52	8e-07	6.09691		1.41	[NR]	Illumina [551642]	N	multiple sclerosis	GCST000269	Genome-wide genotyping array
20_41309482	2020-02-10	31604244	International Multiple Sclerosis Genetics Consortium	2019-09-01	Science	www.ncbi.nlm.nih.gov/pubmed/31604244	Multiple sclerosis genomic map implicates peripheral immune cells and microglia in susceptibility.	Multiple sclerosis	14,802 European and unknown ancestry cases, 26,703 European and unknown ancestry controls	32,627 European and unknown ancestry cases, 41,672 European and unknown ancestry controls	20q12	20	41309482	ZHX3	ZHX3			ENSG00000174306			rs4812492-C	rs4812492	0	4812492	intron_variant	0	NR	3e-06	5.52288		1.06644	NR	Affymetrix, Illumina [8278136] (imputed)	N	multiple sclerosis	GCST009597	Genome-wide genotyping array
20_41317131	2020-02-10	31604244	International Multiple Sclerosis Genetics Consortium	2019-09-01	Science	www.ncbi.nlm.nih.gov/pubmed/31604244	Multiple sclerosis genomic map implicates peripheral immune cells and microglia in susceptibility.	Multiple sclerosis	14,802 European and unknown ancestry cases, 26,703 European and unknown ancestry controls	32,627 European and unknown ancestry cases, 41,672 European and unknown ancestry controls	20q12	20	41317131	ZHX3	ZHX3			ENSG00000174306			rs62208470-G	rs62208470	0	62208470	5_prime_UTR_variant	0	NR	5e-06	5.30103		1.1088	NR	Affymetrix, Illumina [8278136] (imputed)	N	multiple sclerosis	GCST009597	Genome-wide genotyping array
20_41339548	2020-02-10	31604244	International Multiple Sclerosis Genetics Consortium	2019-09-01	Science	www.ncbi.nlm.nih.gov/pubmed/31604244	Multiple sclerosis genomic map implicates peripheral immune cells and microglia in susceptibility.	Multiple sclerosis	14,802 European and unknown ancestry cases, 26,703 European and unknown ancestry controls	32,627 European and unknown ancestry cases, 41,672 European and unknown ancestry controls	20q12	20	41339548	ERG	ADI1P1 - LPIN3	ENSG00000235102	ENSG00000132793		7888	1372	rs6072343-A	rs6072343	0	6072343	intergenic_variant	1	NR	3e-09	8.52288		1.08155	NR	Affymetrix, Illumina [8278136] (imputed)	N	multiple sclerosis	GCST009597	Genome-wide genotyping array
20_41339548	2018-04-25	24076602	Beecham AH	2013-11-01	Nat Genet	www.ncbi.nlm.nih.gov/pubmed/24076602	Analysis of immune-related loci identifies 48 new susceptibility variants for multiple sclerosis.	Multiple sclerosis	14,498 European ancestry cases, 24,091 European ancestry controls	14,802 European ancestry cases, 26,703 European ancestry controls	20q12	20	41339548	ZHX3, LPIN3	ADI1P1 - LPIN3	ENSG00000235102	ENSG00000132793		7888	1372	rs6072343-A	rs6072343	0	6072343	intergenic_variant	1	0.15	7e-08	7.1549		1.09	[1.06-1.13]	Illumina [161311]	N	multiple sclerosis	GCST005531	Targeted genotyping array [ImmunoChip]
20_43950411	2020-02-10	31604244	International Multiple Sclerosis Genetics Consortium	2019-09-01	Science	www.ncbi.nlm.nih.gov/pubmed/31604244	Multiple sclerosis genomic map implicates peripheral immune cells and microglia in susceptibility.	Multiple sclerosis	14,802 European and unknown ancestry cases, 26,703 European and unknown ancestry controls	32,627 European and unknown ancestry cases, 41,672 European and unknown ancestry controls	20q13.12	20	43950411	TOX2	TOX2			ENSG00000124191			rs4812772-C	rs4812772	0	4812772	intron_variant	0	NR	6e-09	8.22185		1.0743	NR	Affymetrix, Illumina [8278136] (imputed)	N	multiple sclerosis	GCST009597	Genome-wide genotyping array
20_46073481	2012-10-24	21833088	Sawcer S	2011-08-11	Nature	www.ncbi.nlm.nih.gov/pubmed/21833088	Genetic risk and a primary role for cell-mediated immune mechanisms in multiple sclerosis.	Multiple sclerosis	9,772 European ancestry cases, 16,849 European ancestry controls	4,218 European ancestry cases, 7,296 European ancestry controls	20q13.12	20	46073481	NCOA5, CD40	NCOA5			ENSG00000124160			rs2425752-A	rs2425752	0	2425752	intron_variant	0	NR	5e-10	9.30103		1.11	[1.1-1.13]	Illumina [465434]	N	multiple sclerosis	GCST001198	Genome-wide genotyping array
20_46105671	2020-02-10	31604244	International Multiple Sclerosis Genetics Consortium	2019-09-01	Science	www.ncbi.nlm.nih.gov/pubmed/31604244	Multiple sclerosis genomic map implicates peripheral immune cells and microglia in susceptibility.	Multiple sclerosis	14,802 European and unknown ancestry cases, 26,703 European and unknown ancestry controls	32,627 European and unknown ancestry cases, 41,672 European and unknown ancestry controls	20q13.12	20	46105671	NCOA5	RPL13P2 - CD40	ENSG00000213820	ENSG00000101017		5495	12607	rs6032662-C	rs6032662	0	6032662	intergenic_variant	1	NR	5e-19	18.301		1.0995	NR	Affymetrix, Illumina [8278136] (imputed)	N	multiple sclerosis	GCST009597	Genome-wide genotyping array
20_46111557	2009-06-30	19525955	Bahlo M	2009-06-14	Nat Genet	www.ncbi.nlm.nih.gov/pubmed/19525955	Genome-wide association study identifies new multiple sclerosis susceptibility loci on chromosomes 12 and 20.	Multiple sclerosis	1,618 European ancestry cases, 3,413 European ancestry controls	2,256 European ancestry cases, 2,310 European ancestry controls	20q13.12	20	46111557	CD40	RPL13P2 - CD40	ENSG00000213820	ENSG00000101017		11381	6721	rs6074022-G	rs6074022	0	6074022	TF_binding_site_variant	1	0.25	1e-07	7		1.2	[NR]	Illumina [302098]	N	multiple sclerosis	GCST000425	Genome-wide genotyping array
20_46111557	2012-01-17	22190364	Patsopoulos NA	2011-12-01	Ann Neurol	www.ncbi.nlm.nih.gov/pubmed/22190364	Genome-wide meta-analysis identifies novel multiple sclerosis susceptibility loci.	Multiple sclerosis	5,545 European ancestry cases, 12,153 European ancestry controls		20q13.12	20	46111557	CD40	RPL13P2 - CD40	ENSG00000213820	ENSG00000101017		11381	6721	rs6074022-C	rs6074022	0	6074022	TF_binding_site_variant	1	0.27	5e-06	5.30103		1.15	[NR]	Affymetrix, Illumina [2529394]	N	multiple sclerosis	GCST001341	Genome-wide genotyping array
20_46119308	2018-04-25	24076602	Beecham AH	2013-11-01	Nat Genet	www.ncbi.nlm.nih.gov/pubmed/24076602	Analysis of immune-related loci identifies 48 new susceptibility variants for multiple sclerosis.	Multiple sclerosis	14,498 European ancestry cases, 24,091 European ancestry controls	14,802 European ancestry cases, 26,703 European ancestry controls	20q13.12	20	46119308	CD40	CD40			ENSG00000101017			rs4810485-A	rs4810485	0	4810485	intron_variant	0	0.25	8e-16	15.0969		1.11		Illumina [161311]	N	multiple sclerosis	GCST005531	Targeted genotyping array [ImmunoChip]
20_49805558	2020-02-10	31604244	International Multiple Sclerosis Genetics Consortium	2019-09-01	Science	www.ncbi.nlm.nih.gov/pubmed/31604244	Multiple sclerosis genomic map implicates peripheral immune cells and microglia in susceptibility.	Multiple sclerosis	14,802 European and unknown ancestry cases, 26,703 European and unknown ancestry controls	32,627 European and unknown ancestry cases, 41,672 European and unknown ancestry controls	20q13.13	20	49805558	B4GALT5	RNU6-919P - SLC9A8	ENSG00000252540	ENSG00000197818		10644	7155	rs6020055-A	rs6020055	0	6020055	intergenic_variant	1	NR	5e-08	7.30103		1.0591	NR	Affymetrix, Illumina [8278136] (imputed)	N	multiple sclerosis	GCST009597	Genome-wide genotyping array
20_49822224	2018-04-25	24076602	Beecham AH	2013-11-01	Nat Genet	www.ncbi.nlm.nih.gov/pubmed/24076602	Analysis of immune-related loci identifies 48 new susceptibility variants for multiple sclerosis.	Multiple sclerosis	14,498 European ancestry cases, 24,091 European ancestry controls	14,802 European ancestry cases, 26,703 European ancestry controls	20q13.13	20	49822224	SLC9A8	SLC9A8			ENSG00000197818			rs17785991-A	rs17785991	0	17785991	intron_variant	0	0.34	4e-08	7.39794		1.07		Illumina [161311]	N	multiple sclerosis	GCST005531	Targeted genotyping array [ImmunoChip]
20_54127898	2020-02-10	31604244	International Multiple Sclerosis Genetics Consortium	2019-09-01	Science	www.ncbi.nlm.nih.gov/pubmed/31604244	Multiple sclerosis genomic map implicates peripheral immune cells and microglia in susceptibility.	Multiple sclerosis	14,802 European and unknown ancestry cases, 26,703 European and unknown ancestry controls	32,627 European and unknown ancestry cases, 41,672 European and unknown ancestry controls	20q13.2	20	54127898	BCAS1	BCAS1 - CYP24A1	ENSG00000064787	ENSG00000019186		57304	25548	rs2585447-C	rs2585447	0	2585447	regulatory_region_variant	1	NR	3e-10	9.52288		1.0879	NR	Affymetrix, Illumina [8278136] (imputed)	N	multiple sclerosis	GCST009597	Genome-wide genotyping array
20_54173204	2020-02-10	31604244	International Multiple Sclerosis Genetics Consortium	2019-09-01	Science	www.ncbi.nlm.nih.gov/pubmed/31604244	Multiple sclerosis genomic map implicates peripheral immune cells and microglia in susceptibility.	Multiple sclerosis	14,802 European and unknown ancestry cases, 26,703 European and unknown ancestry controls	32,627 European and unknown ancestry cases, 41,672 European and unknown ancestry controls	20q13.2	20	54173204	CYP24A1	CYP24A1			ENSG00000019186			rs2248137-C	rs2248137	0	2248137	intron_variant	0	NR	2e-19	18.699		1.09194	NR	Affymetrix, Illumina [8278136] (imputed)	N	multiple sclerosis	GCST009597	Genome-wide genotyping array
20_54174979	2012-10-24	21833088	Sawcer S	2011-08-11	Nature	www.ncbi.nlm.nih.gov/pubmed/21833088	Genetic risk and a primary role for cell-mediated immune mechanisms in multiple sclerosis.	Multiple sclerosis	9,772 European ancestry cases, 16,849 European ancestry controls	4,218 European ancestry cases, 7,296 European ancestry controls	20q13.2	20	54174979	CYP24A1	CYP24A1 - AL133335.2	ENSG00000019186	ENSG00000286587		993	3435	rs2248359-G	rs2248359	0	2248359	regulatory_region_variant	1	NR	3e-11	10.5229		1.12	[1.1-1.13]	Illumina [465434]	N	multiple sclerosis	GCST001198	Genome-wide genotyping array
20_54174979	2018-04-25	24076602	Beecham AH	2013-11-01	Nat Genet	www.ncbi.nlm.nih.gov/pubmed/24076602	Analysis of immune-related loci identifies 48 new susceptibility variants for multiple sclerosis.	Multiple sclerosis	14,498 European ancestry cases, 24,091 European ancestry controls	14,802 European ancestry cases, 26,703 European ancestry controls	20q13.2	20	54174979	CYP24A1	CYP24A1 - AL133335.2	ENSG00000019186	ENSG00000286587		993	3435	rs2248359-G	rs2248359	0	2248359	regulatory_region_variant	1	0.62	2e-13	12.699		1.09		Illumina [161311]	N	multiple sclerosis	GCST005531	Targeted genotyping array [ImmunoChip]
20_63742630	2018-04-25	24076602	Beecham AH	2013-11-01	Nat Genet	www.ncbi.nlm.nih.gov/pubmed/24076602	Analysis of immune-related loci identifies 48 new susceptibility variants for multiple sclerosis.	Multiple sclerosis	14,498 European ancestry cases, 24,091 European ancestry controls	14,802 European ancestry cases, 26,703 European ancestry controls	20q13.33	20	63742630	SLC2A4RG	SLC2A4RG			ENSG00000125520			rs2256814-A	rs2256814	0	2256814	non_coding_transcript_exon_variant	0	0.21	4e-09	8.39794		1.09		Illumina [161311]	N	multiple sclerosis	GCST005531	Targeted genotyping array [ImmunoChip]
20_63743088	2020-02-10	31604244	International Multiple Sclerosis Genetics Consortium	2019-09-01	Science	www.ncbi.nlm.nih.gov/pubmed/31604244	Multiple sclerosis genomic map implicates peripheral immune cells and microglia in susceptibility.	Multiple sclerosis	14,802 European and unknown ancestry cases, 26,703 European and unknown ancestry controls	32,627 European and unknown ancestry cases, 41,672 European and unknown ancestry controls	20q13.33	20	63743088	SLC2A4RG	SLC2A4RG			ENSG00000125520			rs6742-C	rs6742	0	6742	3_prime_UTR_variant	0	NR	4e-14	13.3979		1.1492	NR	Affymetrix, Illumina [8278136] (imputed)	N	multiple sclerosis	GCST009597	Genome-wide genotyping array
20_63778360	2012-10-24	21833088	Sawcer S	2011-08-11	Nature	www.ncbi.nlm.nih.gov/pubmed/21833088	Genetic risk and a primary role for cell-mediated immune mechanisms in multiple sclerosis.	Multiple sclerosis	9,772 European ancestry cases, 16,849 European ancestry controls	4,218 European ancestry cases, 7,296 European ancestry controls	20q13.33	20	63778360	ZBTB46	ZBTB46			ENSG00000130584			rs6062314-A	rs6062314	0	6062314	intron_variant	0	NR	1e-07	7		1.16	[1.14-1.19]	Illumina [465434]	N	multiple sclerosis	GCST001198	Genome-wide genotyping array
21_33323876	2020-02-10	31604244	International Multiple Sclerosis Genetics Consortium	2019-09-01	Science	www.ncbi.nlm.nih.gov/pubmed/31604244	Multiple sclerosis genomic map implicates peripheral immune cells and microglia in susceptibility.	Multiple sclerosis	14,802 European and unknown ancestry cases, 26,703 European and unknown ancestry controls	32,627 European and unknown ancestry cases, 41,672 European and unknown ancestry controls	21q22.11	21	33323876	IL10RB	IL10RB - IFNAR1	ENSG00000243646	ENSG00000142166		13689	553	rs71314176-G	rs71314176	0	71314176	regulatory_region_variant	1	NR	8e-06	5.09691		1.0854	NR	Affymetrix, Illumina [8278136] (imputed)	N	multiple sclerosis	GCST009597	Genome-wide genotyping array
21_33415005	2020-02-10	31604244	International Multiple Sclerosis Genetics Consortium	2019-09-01	Science	www.ncbi.nlm.nih.gov/pubmed/31604244	Multiple sclerosis genomic map implicates peripheral immune cells and microglia in susceptibility.	Multiple sclerosis	14,802 European and unknown ancestry cases, 26,703 European and unknown ancestry controls	32,627 European and unknown ancestry cases, 41,672 European and unknown ancestry controls	21q22.11	21	33415005	IFNGR2	IFNGR2			ENSG00000159128			rs9808753-G	rs9808753	0	9808753	missense_variant	0	NR	2e-09	8.69897		1.082	NR	Affymetrix, Illumina [8278136] (imputed)	N	multiple sclerosis	GCST009597	Genome-wide genotyping array
21_33415005	2018-04-25	24076602	Beecham AH	2013-11-01	Nat Genet	www.ncbi.nlm.nih.gov/pubmed/24076602	Analysis of immune-related loci identifies 48 new susceptibility variants for multiple sclerosis.	Multiple sclerosis	14,498 European ancestry cases, 24,091 European ancestry controls	14,802 European ancestry cases, 26,703 European ancestry controls	21q22.11	21	33415005	IFNGR2	IFNGR2			ENSG00000159128			rs9808753-G	rs9808753	0	9808753	missense_variant	0	0.14	1e-07	7		1.09	[1.06-1.13]	Illumina [161311]	N	multiple sclerosis	GCST005531	Targeted genotyping array [ImmunoChip]
21_38466902	2017-01-27	27386562	Andlauer TF	2016-06-17	Sci Adv	www.ncbi.nlm.nih.gov/pubmed/27386562	Novel multiple sclerosis susceptibility loci implicated in epigenetic regulation.	Multiple sclerosis	4,888 German ancestry cases, 10,395 German ancestry controls	2,903 Sardinian ancestry cases, 3,323 Sardinian ancestry controls	21q22.2	21	38466902	ERG	ERG			ENSG00000157554			rs2836425-T	rs2836425	0	2836425	intron_variant	0	NR	2e-07	6.69897		1.18	[1.11-1.25]	Illumina [at least 8143088] (imputed)	N	multiple sclerosis	GCST003566	Genome-wide genotyping array
21_38492803	2020-02-10	31604244	International Multiple Sclerosis Genetics Consortium	2019-09-01	Science	www.ncbi.nlm.nih.gov/pubmed/31604244	Multiple sclerosis genomic map implicates peripheral immune cells and microglia in susceptibility.	Multiple sclerosis	14,802 European and unknown ancestry cases, 26,703 European and unknown ancestry controls	32,627 European and unknown ancestry cases, 41,672 European and unknown ancestry controls	21q22.2	21	38492803	ERG	ERG			ENSG00000157554			rs2836438-A	rs2836438	0	2836438	intron_variant	0	NR	3e-10	9.52288		1.10619	NR	Affymetrix, Illumina [8278136] (imputed)	N	multiple sclerosis	GCST009597	Genome-wide genotyping array
21_39091357	2020-02-10	31604244	International Multiple Sclerosis Genetics Consortium	2019-09-01	Science	www.ncbi.nlm.nih.gov/pubmed/31604244	Multiple sclerosis genomic map implicates peripheral immune cells and microglia in susceptibility.	Multiple sclerosis	14,802 European and unknown ancestry cases, 26,703 European and unknown ancestry controls	32,627 European and unknown ancestry cases, 41,672 European and unknown ancestry controls	21q22.2	21	39091357	LOC101928435	AF064858.1 - RPL23AP12	ENSG00000235888	ENSG00000228861		28463	36211	rs9977672-G	rs9977672	0	9977672	intergenic_variant	1	NR	1e-07	7		1.0595	NR	Affymetrix, Illumina [8278136] (imputed)	N	multiple sclerosis	GCST009597	Genome-wide genotyping array
22_21776836	2012-10-24	21833088	Sawcer S	2011-08-11	Nature	www.ncbi.nlm.nih.gov/pubmed/21833088	Genetic risk and a primary role for cell-mediated immune mechanisms in multiple sclerosis.	Multiple sclerosis	9,772 European ancestry cases, 16,849 European ancestry controls	4,218 European ancestry cases, 7,296 European ancestry controls	22q11.22	22	21776836	MAPK1	MAPK1			ENSG00000100030			rs2283792-C	rs2283792	0	2283792	intron_variant	0	NR	5e-09	8.30103		1.1	[1.08-1.11]	Illumina [465434]	N	multiple sclerosis	GCST001198	Genome-wide genotyping array
22_21776836	2018-04-25	24076602	Beecham AH	2013-11-01	Nat Genet	www.ncbi.nlm.nih.gov/pubmed/24076602	Analysis of immune-related loci identifies 48 new susceptibility variants for multiple sclerosis.	Multiple sclerosis	14,498 European ancestry cases, 24,091 European ancestry controls	14,802 European ancestry cases, 26,703 European ancestry controls	22q11.22	22	21776836	MAPK1	MAPK1			ENSG00000100030			rs2283792-C	rs2283792	0	2283792	intron_variant	0	0.53	6e-16	15.2218		1.1		Illumina [161311]	N	multiple sclerosis	GCST005531	Targeted genotyping array [ImmunoChip]
22_21851064	2020-02-10	31604244	International Multiple Sclerosis Genetics Consortium	2019-09-01	Science	www.ncbi.nlm.nih.gov/pubmed/31604244	Multiple sclerosis genomic map implicates peripheral immune cells and microglia in susceptibility.	Multiple sclerosis	14,802 European and unknown ancestry cases, 26,703 European and unknown ancestry controls	32,627 European and unknown ancestry cases, 41,672 European and unknown ancestry controls	22q11.22	22	21851064	MAPK1	MAPK1			ENSG00000100030			rs9610458-T	rs9610458	0	9610458	intron_variant	0	NR	1e-19	19		1.0893	NR	Affymetrix, Illumina [8278136] (imputed)	N	multiple sclerosis	GCST009597	Genome-wide genotyping array
22_28334187	2020-02-10	31604244	International Multiple Sclerosis Genetics Consortium	2019-09-01	Science	www.ncbi.nlm.nih.gov/pubmed/31604244	Multiple sclerosis genomic map implicates peripheral immune cells and microglia in susceptibility.	Multiple sclerosis	14,802 European and unknown ancestry cases, 26,703 European and unknown ancestry controls	32,627 European and unknown ancestry cases, 41,672 European and unknown ancestry controls	22q12.1	22	28334187	TTC28	TTC28			ENSG00000100154			rs134490-T	rs134490	0	134490	intron_variant	0	NR	1e-07	7		1.0975	NR	Affymetrix, Illumina [8278136] (imputed)	N	multiple sclerosis	GCST009597	Genome-wide genotyping array
22_31226553	2020-02-10	31604244	International Multiple Sclerosis Genetics Consortium	2019-09-01	Science	www.ncbi.nlm.nih.gov/pubmed/31604244	Multiple sclerosis genomic map implicates peripheral immune cells and microglia in susceptibility.	Multiple sclerosis	14,802 European and unknown ancestry cases, 26,703 European and unknown ancestry controls	32,627 European and unknown ancestry cases, 41,672 European and unknown ancestry controls	22q12.2	22	31226553	LIMK2	LIMK2			ENSG00000182541			rs4820955-A	rs4820955	0	4820955	intron_variant	0	NR	1e-08	8		1.0652	NR	Affymetrix, Illumina [8278136] (imputed)	N	multiple sclerosis	GCST009597	Genome-wide genotyping array
22_36862944	2020-02-10	31604244	International Multiple Sclerosis Genetics Consortium	2019-09-01	Science	www.ncbi.nlm.nih.gov/pubmed/31604244	Multiple sclerosis genomic map implicates peripheral immune cells and microglia in susceptibility.	Multiple sclerosis	14,802 European and unknown ancestry cases, 26,703 European and unknown ancestry controls	32,627 European and unknown ancestry cases, 41,672 European and unknown ancestry controls	22q12.3	22	36862944	NCF4	NCF4-AS1, NCF4			ENSG00000183822, ENSG00000100365			rs760517-C	rs760517	0	760517	intron_variant	0	NR	5e-11	10.301		1.07	NR	Affymetrix, Illumina [8278136] (imputed)	N	multiple sclerosis	GCST009597	Genome-wide genotyping array
22_36902302	2018-04-25	24076602	Beecham AH	2013-11-01	Nat Genet	www.ncbi.nlm.nih.gov/pubmed/24076602	Analysis of immune-related loci identifies 48 new susceptibility variants for multiple sclerosis.	Multiple sclerosis	14,498 European ancestry cases, 24,091 European ancestry controls	14,802 European ancestry cases, 26,703 European ancestry controls	22q12.3	22	36902302	NCF4, CSF2RB	NCF4 - CSF2RB	ENSG00000100365	ENSG00000100368		24285	11326	rs5756391-A	rs5756391	0	5756391	intergenic_variant	1	0.39	1e-06	6		1.06	[1.03-1.08]	Illumina [161311]	N	multiple sclerosis	GCST005531	Targeted genotyping array [ImmunoChip]
22_36914912	2020-02-10	31604244	International Multiple Sclerosis Genetics Consortium	2019-09-01	Science	www.ncbi.nlm.nih.gov/pubmed/31604244	Multiple sclerosis genomic map implicates peripheral immune cells and microglia in susceptibility.	Multiple sclerosis	14,802 European and unknown ancestry cases, 26,703 European and unknown ancestry controls	32,627 European and unknown ancestry cases, 41,672 European and unknown ancestry controls	22q12.3	22	36914912	CSF2RB	CSF2RB			ENSG00000100368			rs5756405-A	rs5756405	0	5756405	intron_variant	0	NR	5e-11	10.301		1.0645	NR	Affymetrix, Illumina [8278136] (imputed)	N	multiple sclerosis	GCST009597	Genome-wide genotyping array
22_39895803	2020-02-10	31604244	International Multiple Sclerosis Genetics Consortium	2019-09-01	Science	www.ncbi.nlm.nih.gov/pubmed/31604244	Multiple sclerosis genomic map implicates peripheral immune cells and microglia in susceptibility.	Multiple sclerosis	14,802 European and unknown ancestry cases, 26,703 European and unknown ancestry controls	32,627 European and unknown ancestry cases, 41,672 European and unknown ancestry controls	22q13.1	22	39895803	ENTHD1	ENTHD1 - GRAP2	ENSG00000176177	ENSG00000100351		1939	5281	rs137955-T	rs137955	0	137955	intergenic_variant	1	NR	1e-08	8		1.0568	NR	Affymetrix, Illumina [8278136] (imputed)	N	multiple sclerosis	GCST009597	Genome-wide genotyping array
22_41395532	2018-04-25	24076602	Beecham AH	2013-11-01	Nat Genet	www.ncbi.nlm.nih.gov/pubmed/24076602	Analysis of immune-related loci identifies 48 new susceptibility variants for multiple sclerosis.	Multiple sclerosis	14,498 European ancestry cases, 24,091 European ancestry controls	14,802 European ancestry cases, 26,703 European ancestry controls	22q13.2	22	41395532	TEF	TEF			ENSG00000167074			rs2073167-A	rs2073167	0	2073167	intron_variant	0	0.52	1e-06	6		1.06	[1.03-1.08]	Illumina [161311]	N	multiple sclerosis	GCST005531	Targeted genotyping array [ImmunoChip]
22_50532837	2012-10-24	21833088	Sawcer S	2011-08-11	Nature	www.ncbi.nlm.nih.gov/pubmed/21833088	Genetic risk and a primary role for cell-mediated immune mechanisms in multiple sclerosis.	Multiple sclerosis	9,772 European ancestry cases, 16,849 European ancestry controls	4,218 European ancestry cases, 7,296 European ancestry controls	22q13.33	22	50532837	ODF3B, SCO2	ODF3B - U62317.4	ENSG00000177989	ENSG00000273272		257	8271	rs140522-A	rs140522	0	140522	regulatory_region_variant	1	NR	2e-08	7.69897		1.1	[1.09-1.12]	Illumina [465434]	N	multiple sclerosis	GCST001198	Genome-wide genotyping array
22_50532837	2020-02-10	31604244	International Multiple Sclerosis Genetics Consortium	2019-09-01	Science	www.ncbi.nlm.nih.gov/pubmed/31604244	Multiple sclerosis genomic map implicates peripheral immune cells and microglia in susceptibility.	Multiple sclerosis	14,802 European and unknown ancestry cases, 26,703 European and unknown ancestry controls	32,627 European and unknown ancestry cases, 41,672 European and unknown ancestry controls	22q13.33	22	50532837	ODF3B	ODF3B - U62317.4	ENSG00000177989	ENSG00000273272		257	8271	rs140522-T	rs140522	0	140522	regulatory_region_variant	1	NR	1e-21	21		1.11582	NR	Affymetrix, Illumina [8278136] (imputed)	N	multiple sclerosis	GCST009597	Genome-wide genotyping array
3_102029794	2012-10-24	21833088	Sawcer S	2011-08-11	Nature	www.ncbi.nlm.nih.gov/pubmed/21833088	Genetic risk and a primary role for cell-mediated immune mechanisms in multiple sclerosis.	Multiple sclerosis	9,772 European ancestry cases, 16,849 European ancestry controls	4,218 European ancestry cases, 7,296 European ancestry controls	3q12.3	3	102029794	NFKBIZ	LINC02085 - ZPLD1	ENSG00000214407	ENSG00000170044		31868	69450	rs771767-A	rs771767	0	771767	regulatory_region_variant	1	NR	9e-09	8.04576		1.1	[1.09-1.12]	Illumina [465434]	N	multiple sclerosis	GCST001198	Genome-wide genotyping array
3_102030178	2020-02-10	31604244	International Multiple Sclerosis Genetics Consortium	2019-09-01	Science	www.ncbi.nlm.nih.gov/pubmed/31604244	Multiple sclerosis genomic map implicates peripheral immune cells and microglia in susceptibility.	Multiple sclerosis	14,802 European and unknown ancestry cases, 26,703 European and unknown ancestry controls	32,627 European and unknown ancestry cases, 41,672 European and unknown ancestry controls	3q12.3	3	102030178	LOC152225	LINC02085 - ZPLD1	ENSG00000214407	ENSG00000170044		32252	69066	rs4325907-C	rs4325907	0	4325907	regulatory_region_variant	1	NR	2e-09	8.69897		1.07515	NR	Affymetrix, Illumina [8278136] (imputed)	N	multiple sclerosis	GCST009597	Genome-wide genotyping array
3_105737111	2020-02-10	31604244	International Multiple Sclerosis Genetics Consortium	2019-09-01	Science	www.ncbi.nlm.nih.gov/pubmed/31604244	Multiple sclerosis genomic map implicates peripheral immune cells and microglia in susceptibility.	Multiple sclerosis	14,802 European and unknown ancestry cases, 26,703 European and unknown ancestry controls	32,627 European and unknown ancestry cases, 41,672 European and unknown ancestry controls	3q13.11	3	105737111	CBLB	CBLB			ENSG00000114423			rs2289746-C	rs2289746	0	2289746	intron_variant	0	NR	5e-12	11.301		1.0846	NR	Affymetrix, Illumina [8278136] (imputed)	N	multiple sclerosis	GCST009597	Genome-wide genotyping array
3_105867870	2010-06-08	20453840	Sanna S	2010-05-09	Nat Genet	www.ncbi.nlm.nih.gov/pubmed/20453840	Variants within the immunoregulatory CBLB gene are associated with multiple sclerosis.	Multiple sclerosis	882 Sardinian cases, 872 Sardinian controls	1,775 Sardinian cases, 2,005 Sardinian controls	3q13.11	3	105867870	CBLB	CBLB			ENSG00000114423			rs9657904-T	rs9657904	0	9657904	intron_variant	0	0.826	2e-10	9.69897		1.4	[1.27-1.57]	Affymetrix [6607266] (imputed)	N	multiple sclerosis	GCST000680	Genome-wide genotyping array
3_105867870	2017-07-04	28445677	Steri M	2017-04-27	N Engl J Med	www.ncbi.nlm.nih.gov/pubmed/28445677	Overexpression of the Cytokine BAFF and Autoimmunity Risk.	Multiple sclerosis	2,273 Sardinian cases, 2,148 Sardinian controls	6,840 European ancestry cases, 661 Sardinian cases, 3,176 cases, 6,044 European ancestry controls, 1,244 Sardinian controls, 2,958 controls	3q13.11	3	105867870	CBLB	CBLB			ENSG00000114423			rs9657904-T	rs9657904	0	9657904	intron_variant	0	0.832	2e-07	6.69897		1.37		Affymetrix [~ 12200000] (imputed)	N	multiple sclerosis	GCST004290	Genome-wide genotyping array
3_113552210	2020-02-10	31604244	International Multiple Sclerosis Genetics Consortium	2019-09-01	Science	www.ncbi.nlm.nih.gov/pubmed/31604244	Multiple sclerosis genomic map implicates peripheral immune cells and microglia in susceptibility.	Multiple sclerosis	14,802 European and unknown ancestry cases, 26,703 European and unknown ancestry controls	32,627 European and unknown ancestry cases, 41,672 European and unknown ancestry controls	3q13.2	3	113552210	SIDT1	SIDT1			ENSG00000072858			rs7620803-T	rs7620803	0	7620803	intron_variant	0	NR	7e-07	6.1549		1.0648	NR	Affymetrix, Illumina [8278136] (imputed)	N	multiple sclerosis	GCST009597	Genome-wide genotyping array
3_119501087	2012-10-24	21833088	Sawcer S	2011-08-11	Nature	www.ncbi.nlm.nih.gov/pubmed/21833088	Genetic risk and a primary role for cell-mediated immune mechanisms in multiple sclerosis.	Multiple sclerosis	9,772 European ancestry cases, 16,849 European ancestry controls	4,218 European ancestry cases, 7,296 European ancestry controls	3q13.33	3	119501087	C3orf1, TMEM39A	TIMMDC1			ENSG00000113845			rs2293370-G	rs2293370	0	2293370	intron_variant	0	NR	3e-09	8.52288		1.13	[1.11-1.15]	Illumina [465434]	N	multiple sclerosis	GCST001198	Genome-wide genotyping array
3_119503609	2018-04-25	24076602	Beecham AH	2013-11-01	Nat Genet	www.ncbi.nlm.nih.gov/pubmed/24076602	Analysis of immune-related loci identifies 48 new susceptibility variants for multiple sclerosis.	Multiple sclerosis	14,498 European ancestry cases, 24,091 European ancestry controls	14,802 European ancestry cases, 26,703 European ancestry controls	3q13.33	3	119503609	TIMMDC1	TIMMDC1			ENSG00000113845			rs1131265-C	rs1131265	0	1131265	stop_lost	0	0.81	1e-23	23		1.17		Illumina [161311]	N	multiple sclerosis	GCST005531	Targeted genotyping array [ImmunoChip]
3_119509661	2020-02-10	31604244	International Multiple Sclerosis Genetics Consortium	2019-09-01	Science	www.ncbi.nlm.nih.gov/pubmed/31604244	Multiple sclerosis genomic map implicates peripheral immune cells and microglia in susceptibility.	Multiple sclerosis	14,802 European and unknown ancestry cases, 26,703 European and unknown ancestry controls	32,627 European and unknown ancestry cases, 41,672 European and unknown ancestry controls	3q13.33	3	119509661	TIMMDC1	TIMMDC1			ENSG00000113845			rs9843355-G	rs9843355	0	9843355	intron_variant	0	NR	4e-30	29.3979		1.1525	NR	Affymetrix, Illumina [8278136] (imputed)	N	multiple sclerosis	GCST009597	Genome-wide genotyping array
3_121824051	2020-02-10	31604244	International Multiple Sclerosis Genetics Consortium	2019-09-01	Science	www.ncbi.nlm.nih.gov/pubmed/31604244	Multiple sclerosis genomic map implicates peripheral immune cells and microglia in susceptibility.	Multiple sclerosis	14,802 European and unknown ancestry cases, 26,703 European and unknown ancestry controls	32,627 European and unknown ancestry cases, 41,672 European and unknown ancestry controls	3q13.33	3	121824051	IQCB1	IQCB1			ENSG00000173226			rs2331964-C	rs2331964	0	2331964	intron_variant	0	NR	5e-20	19.301		1.0948	NR	Affymetrix, Illumina [8278136] (imputed)	N	multiple sclerosis	GCST009597	Genome-wide genotyping array
3_121824730	2018-04-25	24076602	Beecham AH	2013-11-01	Nat Genet	www.ncbi.nlm.nih.gov/pubmed/24076602	Analysis of immune-related loci identifies 48 new susceptibility variants for multiple sclerosis.	Multiple sclerosis	14,498 European ancestry cases, 24,091 European ancestry controls	14,802 European ancestry cases, 26,703 European ancestry controls	3q13.33	3	121824730	IQCB1	IQCB1			ENSG00000173226			rs1920296-C	rs1920296	0	1920296	intron_variant	0	0.64	7e-22	21.1549		1.12		Illumina [161311]	N	multiple sclerosis	GCST005531	Targeted genotyping array [ImmunoChip]
3_121941817	2012-10-24	21833088	Sawcer S	2011-08-11	Nature	www.ncbi.nlm.nih.gov/pubmed/21833088	Genetic risk and a primary role for cell-mediated immune mechanisms in multiple sclerosis.	Multiple sclerosis	9,772 European ancestry cases, 16,849 European ancestry controls	4,218 European ancestry cases, 7,296 European ancestry controls	3q13.33	3	121941817	SLC15A2, CD86	SLC15A2			ENSG00000163406			rs4285028-A	rs4285028	0	4285028	3_prime_UTR_variant	0	NR	2e-08	7.69897	(Conditioned on rs9282641)	1.1	[1.09-1.12]	Illumina [465434]	N	multiple sclerosis	GCST001198	Genome-wide genotyping array
3_122050675	2012-01-17	22190364	Patsopoulos NA	2011-12-01	Ann Neurol	www.ncbi.nlm.nih.gov/pubmed/22190364	Genome-wide meta-analysis identifies novel multiple sclerosis susceptibility loci.	Multiple sclerosis	5,545 European ancestry cases, 12,153 European ancestry controls		3q13.33	3	122050675	ILDR1, CD86	Y_RNA - CD86	ENSG00000265852	ENSG00000114013		25371	4687	rs2681424-T	rs2681424	0	2681424	intergenic_variant	1	0.40	2e-07	6.69897		1.16	[NR]	Affymetrix, Illumina [2529394]	N	multiple sclerosis	GCST001341	Genome-wide genotyping array
3_122050675	2017-01-27	27386562	Andlauer TF	2016-06-17	Sci Adv	www.ncbi.nlm.nih.gov/pubmed/27386562	Novel multiple sclerosis susceptibility loci implicated in epigenetic regulation.	Multiple sclerosis	4,888 German ancestry cases, 10,395 German ancestry controls	2,903 Sardinian ancestry cases, 3,323 Sardinian ancestry controls	3q13.33	3	122050675	CD86	Y_RNA - CD86	ENSG00000265852	ENSG00000114013		25371	4687	rs2681424-?	rs2681424	0	2681424	intergenic_variant	1		1e-09	9		1.16279		Illumina [at least 8143088] (imputed)	N	multiple sclerosis	GCST003566	Genome-wide genotyping array
3_122051692	2018-04-25	24076602	Beecham AH	2013-11-01	Nat Genet	www.ncbi.nlm.nih.gov/pubmed/24076602	Analysis of immune-related loci identifies 48 new susceptibility variants for multiple sclerosis.	Multiple sclerosis	14,498 European ancestry cases, 24,091 European ancestry controls	14,802 European ancestry cases, 26,703 European ancestry controls	3q13.33	3	122051692	CD86	Y_RNA - CD86	ENSG00000265852	ENSG00000114013		26388	3670	rs2255214-C	rs2255214	0	2255214	intergenic_variant	1	0.52	1e-24	24		1.13		Illumina [161311]	N	multiple sclerosis	GCST005531	Targeted genotyping array [ImmunoChip]
3_122074340	2012-10-24	21833088	Sawcer S	2011-08-11	Nature	www.ncbi.nlm.nih.gov/pubmed/21833088	Genetic risk and a primary role for cell-mediated immune mechanisms in multiple sclerosis.	Multiple sclerosis	9,772 European ancestry cases, 16,849 European ancestry controls	4,218 European ancestry cases, 7,296 European ancestry controls	3q13.33	3	122074340	CD86	CD86			ENSG00000114013			rs4308217-C	rs4308217	0	4308217	intron_variant	0	NR	6e-08	7.22185	(Conditioned on rs4285028, rs9282641)	1.1	[1.08-1.11]	Illumina [465434]	N	multiple sclerosis	GCST001198	Genome-wide genotyping array
3_122077921	2012-10-24	21833088	Sawcer S	2011-08-11	Nature	www.ncbi.nlm.nih.gov/pubmed/21833088	Genetic risk and a primary role for cell-mediated immune mechanisms in multiple sclerosis.	Multiple sclerosis	9,772 European ancestry cases, 16,849 European ancestry controls	4,218 European ancestry cases, 7,296 European ancestry controls	3q13.33	3	122077921	CD86	CD86			ENSG00000114013			rs9282641-G	rs9282641	0	9282641	splice_region_variant	0	NR	1e-11	11		1.21	[1.18-1.24]	Illumina [465434]	N	multiple sclerosis	GCST001198	Genome-wide genotyping array
3_126148404	2020-02-10	31604244	International Multiple Sclerosis Genetics Consortium	2019-09-01	Science	www.ncbi.nlm.nih.gov/pubmed/31604244	Multiple sclerosis genomic map implicates peripheral immune cells and microglia in susceptibility.	Multiple sclerosis	14,802 European and unknown ancestry cases, 26,703 European and unknown ancestry controls	32,627 European and unknown ancestry cases, 41,672 European and unknown ancestry controls	3q21.3	3	126148404	ALDH1L1	ALDH1L1			ENSG00000144908			rs3845959-T	rs3845959	0	3845959	intron_variant	0	NR	2e-07	6.69897		1.0787	NR	Affymetrix, Illumina [8278136] (imputed)	N	multiple sclerosis	GCST009597	Genome-wide genotyping array
3_140380851	2013-06-13	23472185	Mero IL	2013-03-05	PLoS One	www.ncbi.nlm.nih.gov/pubmed/23472185	Oligoclonal band status in Scandinavian multiple sclerosis patients is associated with specific genetic risk alleles.	Multiple sclerosis (OCB status)	1,367 European ancestry OCB positive cases, 161 European ancestry OCB negative cases	3,029 European ancestry OCB positive cases, 374 European ancestry OCB negative cases	3q23	3	140380851	CLSTN2	CLSTN2			ENSG00000158258			rs17411949-?	rs17411949	0	17411949	intron_variant	0	NR	8e-07	6.09691		1.85	[1.45-2.37]	Illumina [495970]	N	multiple sclerosis	GCST001891	Genome-wide genotyping array
3_140821876	2009-01-16	19010793	Baranzini SE	2008-11-14	Hum Mol Genet	www.ncbi.nlm.nih.gov/pubmed/19010793	Genome-wide association analysis of susceptibility and clinical phenotype in multiple sclerosis.	Multiple sclerosis	978 European ancestry cases, 883 European ancestry controls		3q23	3	140821876	SLC25A36	TRIM42 - AC121333.1	ENSG00000155890	ENSG00000261826		120726	43199	rs908821-?	rs908821	0	908821	intergenic_variant	1	0.71	3e-06	5.52288		1.37	[NR]	Illumina [551642]	N	multiple sclerosis	GCST000269	Genome-wide genotyping array
3_141422126	2018-04-25	24076602	Beecham AH	2013-11-01	Nat Genet	www.ncbi.nlm.nih.gov/pubmed/24076602	Analysis of immune-related loci identifies 48 new susceptibility variants for multiple sclerosis.	Multiple sclerosis	14,498 European ancestry cases, 24,091 European ancestry controls	14,802 European ancestry cases, 26,703 European ancestry controls	3q23	3	141422126	ZBTB38	ZBTB38			ENSG00000177311			rs9846396-G	rs9846396	0	9846396	intron_variant	0	0.57	8e-08	7.09691		1.07	[1.04-1.09]	Illumina [161311]	N	multiple sclerosis	GCST005531	Targeted genotyping array [ImmunoChip]
3_141432148	2020-02-10	31604244	International Multiple Sclerosis Genetics Consortium	2019-09-01	Science	www.ncbi.nlm.nih.gov/pubmed/31604244	Multiple sclerosis genomic map implicates peripheral immune cells and microglia in susceptibility.	Multiple sclerosis	14,802 European and unknown ancestry cases, 26,703 European and unknown ancestry controls	32,627 European and unknown ancestry cases, 41,672 European and unknown ancestry controls	3q23	3	141432148	ZBTB38	ZBTB38			ENSG00000177311			rs6789653-G	rs6789653	0	6789653	5_prime_UTR_variant	0	NR	1e-09	9		1.0595	NR	Affymetrix, Illumina [8278136] (imputed)	N	multiple sclerosis	GCST009597	Genome-wide genotyping array
3_148038899	2009-01-16	19010793	Baranzini SE	2008-11-14	Hum Mol Genet	www.ncbi.nlm.nih.gov/pubmed/19010793	Genome-wide association analysis of susceptibility and clinical phenotype in multiple sclerosis.	Multiple sclerosis	978 European ancestry cases, 883 European ancestry controls		3q24	3	148038899	ZIC1	AC092958.4			ENSG00000285798			rs1841770-?	rs1841770	0	1841770	intron_variant	0	0.53	8e-06	5.09691		1.34	[NR]	Illumina [551642]	N	multiple sclerosis	GCST000269	Genome-wide genotyping array
3_156908302	2009-01-16	19010793	Baranzini SE	2008-11-14	Hum Mol Genet	www.ncbi.nlm.nih.gov/pubmed/19010793	Genome-wide association analysis of susceptibility and clinical phenotype in multiple sclerosis.	Multiple sclerosis (severity)	794 European ancestry cases, 883 European ancestry controls		3q25.31	3	156908302	FLJ16641	LEKR1			ENSG00000197980			rs12638253-?	rs12638253	0	12638253	intron_variant	0	0.47	2e-06	5.69897			[NR]	Illumina [551642]	N	multiple sclerosis	GCST000266	Genome-wide genotyping array
3_159973324	2020-02-10	31604244	International Multiple Sclerosis Genetics Consortium	2019-09-01	Science	www.ncbi.nlm.nih.gov/pubmed/31604244	Multiple sclerosis genomic map implicates peripheral immune cells and microglia in susceptibility.	Multiple sclerosis	14,802 European and unknown ancestry cases, 26,703 European and unknown ancestry controls	32,627 European and unknown ancestry cases, 41,672 European and unknown ancestry controls	3q25.33	3	159973324	IL12A-AS1	IL12A-AS1			ENSG00000244040			rs1014486-C	rs1014486	0	1014486	intron_variant	0	NR	3e-28	27.5229		1.11	NR	Affymetrix, Illumina [8278136] (imputed)	N	multiple sclerosis	GCST009597	Genome-wide genotyping array
3_159973324	2018-04-25	24076602	Beecham AH	2013-11-01	Nat Genet	www.ncbi.nlm.nih.gov/pubmed/24076602	Analysis of immune-related loci identifies 48 new susceptibility variants for multiple sclerosis.	Multiple sclerosis	14,498 European ancestry cases, 24,091 European ancestry controls	14,802 European ancestry cases, 26,703 European ancestry controls	3q25.33	3	159973324	IL12A	IL12A-AS1			ENSG00000244040			rs1014486-G	rs1014486	0	1014486	intron_variant	0	0.44	1e-18	18		1.11		Illumina [161311]	N	multiple sclerosis	GCST005531	Targeted genotyping array [ImmunoChip]
3_159981157	2009-06-29	19525953	De Jager PL	2009-06-14	Nat Genet	www.ncbi.nlm.nih.gov/pubmed/19525953	Meta-analysis of genome scans and replication identify CD6, IRF8 and TNFRSF1A as new multiple sclerosis susceptibility loci.	Multiple sclerosis	2,624 European ancestry cases, 7,220 European ancestry controls	2,215 European ancestry cases, 2,116 European ancestry controls	3q25.33	3	159981157	IL12A	IL12A-AS1			ENSG00000244040			rs4680534-C	rs4680534	0	4680534	intron_variant	0	0.37	6e-06	5.22185		1.12	[1.02-1.22]	Affymetrix, Illumina [~ 2560000] (imputed)	N	multiple sclerosis	GCST000424	Genome-wide genotyping array
3_159991864	2012-10-24	21833088	Sawcer S	2011-08-11	Nature	www.ncbi.nlm.nih.gov/pubmed/21833088	Genetic risk and a primary role for cell-mediated immune mechanisms in multiple sclerosis.	Multiple sclerosis	9,772 European ancestry cases, 16,849 European ancestry controls	4,218 European ancestry cases, 7,296 European ancestry controls	3q25.33	3	159991864	IL12A	IL12A-AS1, IL12A			ENSG00000244040, ENSG00000168811			rs2243123-G	rs2243123	0	2243123	intron_variant	0	NR	7e-06	5.1549		1.08	[1.06-1.1]	Illumina [465434]	N	multiple sclerosis	GCST001198	Genome-wide genotyping array
3_159994586	2020-02-10	31604244	International Multiple Sclerosis Genetics Consortium	2019-09-01	Science	www.ncbi.nlm.nih.gov/pubmed/31604244	Multiple sclerosis genomic map implicates peripheral immune cells and microglia in susceptibility.	Multiple sclerosis	14,802 European and unknown ancestry cases, 26,703 European and unknown ancestry controls	32,627 European and unknown ancestry cases, 41,672 European and unknown ancestry controls	3q25.33	3	159994586	IL12A-AS1	IL12A-AS1, IL12A			ENSG00000244040, ENSG00000168811			rs10936182-T	rs10936182	0	10936182	intron_variant	0	NR	5e-08	7.30103		1.0971	NR	Affymetrix, Illumina [8278136] (imputed)	N	multiple sclerosis	GCST009597	Genome-wide genotyping array
3_160016881	2018-04-25	24076602	Beecham AH	2013-11-01	Nat Genet	www.ncbi.nlm.nih.gov/pubmed/24076602	Analysis of immune-related loci identifies 48 new susceptibility variants for multiple sclerosis.	Multiple sclerosis	14,498 European ancestry cases, 24,091 European ancestry controls	14,802 European ancestry cases, 26,703 European ancestry controls	3q25.33	3	160016881	IL12A, C3orf80	LINC01100, IL12A-AS1			ENSG00000242107, ENSG00000244040			rs522127-C	rs522127	0	522127	intron_variant	0	0.43	5e-07	6.30103		1.07	[1.04-1.09]	Illumina [161311]	N	multiple sclerosis	GCST005531	Targeted genotyping array [ImmunoChip]
3_16929446	2012-10-24	21833088	Sawcer S	2011-08-11	Nature	www.ncbi.nlm.nih.gov/pubmed/21833088	Genetic risk and a primary role for cell-mediated immune mechanisms in multiple sclerosis.	Multiple sclerosis	9,772 European ancestry cases, 16,849 European ancestry controls	4,218 European ancestry cases, 7,296 European ancestry controls	3p24.3	3	16929446	PLCL2	PLCL2, PLCL2			ENSG00000154822, ENSG00000284017			rs9821630-G	rs9821630	0	9821630	intron_variant	0	NR	4e-06	5.39794		1.08	[1.07-1.1]	Illumina [465434]	N	multiple sclerosis	GCST001198	Genome-wide genotyping array
3_169774313	2012-10-24	21833088	Sawcer S	2011-08-11	Nature	www.ncbi.nlm.nih.gov/pubmed/21833088	Genetic risk and a primary role for cell-mediated immune mechanisms in multiple sclerosis.	Multiple sclerosis	9,772 European ancestry cases, 16,849 European ancestry controls	4,218 European ancestry cases, 7,296 European ancestry controls	3q26.2	3	169774313	MYNN	MYNN			ENSG00000085274			rs10936599-G	rs10936599	0	10936599	synonymous_variant	0	NR	7e-07	6.1549		1.1	[1.08-1.11]	Illumina [465434]	N	multiple sclerosis	GCST001198	Genome-wide genotyping array
3_169818849	2020-02-10	31604244	International Multiple Sclerosis Genetics Consortium	2019-09-01	Science	www.ncbi.nlm.nih.gov/pubmed/31604244	Multiple sclerosis genomic map implicates peripheral immune cells and microglia in susceptibility.	Multiple sclerosis	14,802 European and unknown ancestry cases, 26,703 European and unknown ancestry controls	32,627 European and unknown ancestry cases, 41,672 European and unknown ancestry controls	3q26.2	3	169818849	LRRC34	LRRC34 - LRRIQ4	ENSG00000171757	ENSG00000188306		5863	3073	rs10936602-T	rs10936602	0	10936602	intergenic_variant	1	NR	2e-11	10.699		1.0766	NR	Affymetrix, Illumina [8278136] (imputed)	N	multiple sclerosis	GCST009597	Genome-wide genotyping array
3_18744093	2018-04-25	24076602	Beecham AH	2013-11-01	Nat Genet	www.ncbi.nlm.nih.gov/pubmed/24076602	Analysis of immune-related loci identifies 48 new susceptibility variants for multiple sclerosis.	Multiple sclerosis	14,498 European ancestry cases, 24,091 European ancestry controls	14,802 European ancestry cases, 26,703 European ancestry controls	3p24.3	3	18744093	intergenic	SATB1-AS1			ENSG00000228956			rs11719975-C	rs11719975	0	11719975	intron_variant	0	0.28	1e-08	8		1.08		Illumina [161311]	N	multiple sclerosis	GCST005531	Targeted genotyping array [ImmunoChip]
3_18757356	2020-02-10	31604244	International Multiple Sclerosis Genetics Consortium	2019-09-01	Science	www.ncbi.nlm.nih.gov/pubmed/31604244	Multiple sclerosis genomic map implicates peripheral immune cells and microglia in susceptibility.	Multiple sclerosis	14,802 European and unknown ancestry cases, 26,703 European and unknown ancestry controls	32,627 European and unknown ancestry cases, 41,672 European and unknown ancestry controls	3p24.3	3	18757356	SATB1-AS1	SATB1-AS1			ENSG00000228956			rs9863496-C	rs9863496	0	9863496	intron_variant	0	NR	3e-14	13.5229		1.0755	NR	Affymetrix, Illumina [8278136] (imputed)	N	multiple sclerosis	GCST009597	Genome-wide genotyping array
3_187848180	2020-02-10	31604244	International Multiple Sclerosis Genetics Consortium	2019-09-01	Science	www.ncbi.nlm.nih.gov/pubmed/31604244	Multiple sclerosis genomic map implicates peripheral immune cells and microglia in susceptibility.	Multiple sclerosis	14,802 European and unknown ancestry cases, 26,703 European and unknown ancestry controls	32,627 European and unknown ancestry cases, 41,672 European and unknown ancestry controls	3q27.3	3	187848180	BCL6	AC108681.1 - AC068295.1	ENSG00000224049	ENSG00000236864		42922	84584	rs2590438-G	rs2590438	0	2590438	intergenic_variant	1	NR	5e-09	8.30103		1.06872	NR	Affymetrix, Illumina [8278136] (imputed)	N	multiple sclerosis	GCST009597	Genome-wide genotyping array
3_188269836	2020-02-10	31604244	International Multiple Sclerosis Genetics Consortium	2019-09-01	Science	www.ncbi.nlm.nih.gov/pubmed/31604244	Multiple sclerosis genomic map implicates peripheral immune cells and microglia in susceptibility.	Multiple sclerosis	14,802 European and unknown ancestry cases, 26,703 European and unknown ancestry controls	32,627 European and unknown ancestry cases, 41,672 European and unknown ancestry controls	3q28	3	188269836	LPP	LPP			ENSG00000145012			rs13066789-C	rs13066789	0	13066789	intron_variant	0	NR	1e-08	8		1.0666	NR	Affymetrix, Illumina [8278136] (imputed)	N	multiple sclerosis	GCST009597	Genome-wide genotyping array
3_188365131	2018-04-25	24076602	Beecham AH	2013-11-01	Nat Genet	www.ncbi.nlm.nih.gov/pubmed/24076602	Analysis of immune-related loci identifies 48 new susceptibility variants for multiple sclerosis.	Multiple sclerosis	14,498 European ancestry cases, 24,091 European ancestry controls	14,802 European ancestry cases, 26,703 European ancestry controls	3q28	3	188365131	LPP	LPP			ENSG00000145012			rs66756607-G	rs66756607	1	4686953	intron_variant	0	0.44	2e-07	6.69897		1.06	[1.04-1.09]	Illumina [161311]	N	multiple sclerosis	GCST005531	Targeted genotyping array [ImmunoChip]
3_196633959	2020-02-10	31604244	International Multiple Sclerosis Genetics Consortium	2019-09-01	Science	www.ncbi.nlm.nih.gov/pubmed/31604244	Multiple sclerosis genomic map implicates peripheral immune cells and microglia in susceptibility.	Multiple sclerosis	14,802 European and unknown ancestry cases, 26,703 European and unknown ancestry controls	32,627 European and unknown ancestry cases, 41,672 European and unknown ancestry controls	3q29	3	196633959	FBXO45	LINC01063 - NRROS	ENSG00000232065	ENSG00000174004		1372	5735	rs1684468-T	rs1684468	0	1684468	regulatory_region_variant	1	NR	9e-07	6.04576		1.0582	NR	Affymetrix, Illumina [8278136] (imputed)	N	multiple sclerosis	GCST009597	Genome-wide genotyping array
3_27715527	2018-04-25	24076602	Beecham AH	2013-11-01	Nat Genet	www.ncbi.nlm.nih.gov/pubmed/24076602	Analysis of immune-related loci identifies 48 new susceptibility variants for multiple sclerosis.	Multiple sclerosis	14,498 European ancestry cases, 24,091 European ancestry controls	14,802 European ancestry cases, 26,703 European ancestry controls	3p24.1	3	27715527	EOMES	LINC02084 - EOMES	ENSG00000272282	ENSG00000163508		1522	422	rs2371108-A	rs2371108	0	2371108	regulatory_region_variant	1	0.39	2e-15	14.699		1.1		Illumina [161311]	N	multiple sclerosis	GCST005531	Targeted genotyping array [ImmunoChip]
3_27741524	2020-02-10	31604244	International Multiple Sclerosis Genetics Consortium	2019-09-01	Science	www.ncbi.nlm.nih.gov/pubmed/31604244	Multiple sclerosis genomic map implicates peripheral immune cells and microglia in susceptibility.	Multiple sclerosis	14,802 European and unknown ancestry cases, 26,703 European and unknown ancestry controls	32,627 European and unknown ancestry cases, 41,672 European and unknown ancestry controls	3p24.1	3	27741524	EOMES	EOMES - LINC01980	ENSG00000163508	ENSG00000225548		18813	56028	rs13327021-T	rs13327021	0	13327021	intergenic_variant	1	NR	2e-16	15.699		1.08319	NR	Affymetrix, Illumina [8278136] (imputed)	N	multiple sclerosis	GCST009597	Genome-wide genotyping array
3_27747289	2012-10-24	21833088	Sawcer S	2011-08-11	Nature	www.ncbi.nlm.nih.gov/pubmed/21833088	Genetic risk and a primary role for cell-mediated immune mechanisms in multiple sclerosis.	Multiple sclerosis	9,772 European ancestry cases, 16,849 European ancestry controls	4,218 European ancestry cases, 7,296 European ancestry controls	3p24.1	3	27747289	EOMES	EOMES - LINC01980	ENSG00000163508	ENSG00000225548		24578	50263	rs11129295-A	rs11129295	0	11129295	intergenic_variant	1	NR	1e-09	9	(Conditioned on rs669607)	1.11	[1.09-1.12]	Illumina [465434]	N	multiple sclerosis	GCST001198	Genome-wide genotyping array
3_27883014	2020-02-10	31604244	International Multiple Sclerosis Genetics Consortium	2019-09-01	Science	www.ncbi.nlm.nih.gov/pubmed/31604244	Multiple sclerosis genomic map implicates peripheral immune cells and microglia in susceptibility.	Multiple sclerosis	14,802 European and unknown ancestry cases, 26,703 European and unknown ancestry controls	32,627 European and unknown ancestry cases, 41,672 European and unknown ancestry controls	3p24.1	3	27883014	EOMES	LINC01980			ENSG00000225548			rs2618101-G	rs2618101	0	2618101	intron_variant	0	NR	9e-08	7.04576		1.06746	NR	Affymetrix, Illumina [8278136] (imputed)	N	multiple sclerosis	GCST009597	Genome-wide genotyping array
3_28029953	2012-10-24	21833088	Sawcer S	2011-08-11	Nature	www.ncbi.nlm.nih.gov/pubmed/21833088	Genetic risk and a primary role for cell-mediated immune mechanisms in multiple sclerosis.	Multiple sclerosis	9,772 European ancestry cases, 16,849 European ancestry controls	4,218 European ancestry cases, 7,296 European ancestry controls	3p24.1	3	28029953	intergenic	LINC01967			ENSG00000235493			rs669607-C	rs669607	0	669607	intron_variant	0	NR	2e-15	14.699		1.13	[1.12-1.15]	Illumina [465434]	N	multiple sclerosis	GCST001198	Genome-wide genotyping array
3_28030595	2020-02-10	31604244	International Multiple Sclerosis Genetics Consortium	2019-09-01	Science	www.ncbi.nlm.nih.gov/pubmed/31604244	Multiple sclerosis genomic map implicates peripheral immune cells and microglia in susceptibility.	Multiple sclerosis	14,802 European and unknown ancestry cases, 26,703 European and unknown ancestry controls	32,627 European and unknown ancestry cases, 41,672 European and unknown ancestry controls	3p24.1	3	28030595	EOMES	LINC01967			ENSG00000235493			rs438613-C	rs438613	0	438613	intron_variant	0	NR	2e-49	48.699		1.1504	NR	Affymetrix, Illumina [8278136] (imputed)	N	multiple sclerosis	GCST009597	Genome-wide genotyping array
3_28037080	2018-04-25	24076602	Beecham AH	2013-11-01	Nat Genet	www.ncbi.nlm.nih.gov/pubmed/24076602	Analysis of immune-related loci identifies 48 new susceptibility variants for multiple sclerosis.	Multiple sclerosis	14,498 European ancestry cases, 24,091 European ancestry controls	14,802 European ancestry cases, 26,703 European ancestry controls	3p24.1	3	28037080	Intergenic	LINC01967			ENSG00000235493			rs1813375-A	rs1813375	0	1813375	intron_variant	0	0.49	2e-32	31.699		1.15		Illumina [161311]	N	multiple sclerosis	GCST005531	Targeted genotyping array [ImmunoChip]
3_28037594	2012-01-17	22190364	Patsopoulos NA	2011-12-01	Ann Neurol	www.ncbi.nlm.nih.gov/pubmed/22190364	Genome-wide meta-analysis identifies novel multiple sclerosis susceptibility loci.	Multiple sclerosis	5,545 European ancestry cases, 12,153 European ancestry controls		3p24.1	3	28037594	EOMES	LINC01967			ENSG00000235493			rs170934-T	rs170934	0	170934	intron_variant	0	0.48	2e-08	7.69897		1.17	[NR]	Affymetrix, Illumina [2529394]	N	multiple sclerosis	GCST001341	Genome-wide genotyping array
3_32920559	2020-02-10	31604244	International Multiple Sclerosis Genetics Consortium	2019-09-01	Science	www.ncbi.nlm.nih.gov/pubmed/31604244	Multiple sclerosis genomic map implicates peripheral immune cells and microglia in susceptibility.	Multiple sclerosis	14,802 European and unknown ancestry cases, 26,703 European and unknown ancestry controls	32,627 European and unknown ancestry cases, 41,672 European and unknown ancestry controls	3p22.3	3	32920559	TRIM71	TRIM71 - CCR4	ENSG00000206557	ENSG00000183813		22735	31085	rs11919880-A	rs11919880	0	11919880	intergenic_variant	1	NR	8e-10	9.09691		1.0603	NR	Affymetrix, Illumina [8278136] (imputed)	N	multiple sclerosis	GCST009597	Genome-wide genotyping array
3_32971991	2018-04-25	24076602	Beecham AH	2013-11-01	Nat Genet	www.ncbi.nlm.nih.gov/pubmed/24076602	Analysis of immune-related loci identifies 48 new susceptibility variants for multiple sclerosis.	Multiple sclerosis	14,498 European ancestry cases, 24,091 European ancestry controls	14,802 European ancestry cases, 26,703 European ancestry controls	3p22.3	3	32971991	CCR4	CCR4 - GLB1	ENSG00000183813	ENSG00000170266		15642	24618	rs4679081-G	rs4679081	0	4679081	regulatory_region_variant	1	0.55	2e-09	8.69897		1.07		Illumina [161311]	N	multiple sclerosis	GCST005531	Targeted genotyping array [ImmunoChip]
3_33130167	2020-02-10	31604244	International Multiple Sclerosis Genetics Consortium	2019-09-01	Science	www.ncbi.nlm.nih.gov/pubmed/31604244	Multiple sclerosis genomic map implicates peripheral immune cells and microglia in susceptibility.	Multiple sclerosis	14,802 European and unknown ancestry cases, 26,703 European and unknown ancestry controls	32,627 European and unknown ancestry cases, 41,672 European and unknown ancestry controls	3p22.3	3	33130167	CRTAP	CRTAP			ENSG00000170275			rs4392367-G	rs4392367	0	4392367	intron_variant	0	NR	1e-07	7		1.0701	NR	Affymetrix, Illumina [8278136] (imputed)	N	multiple sclerosis	GCST009597	Genome-wide genotyping array
3_4395674	2010-09-27	20802204	Baranzini SE	2010-09-01	Brain	www.ncbi.nlm.nih.gov/pubmed/20802204	Genetic variation influences glutamate concentrations in brains of patients with multiple sclerosis.	Multiple sclerosis--Brain Glutamate Levels	382 cases		3p26.1	3	4395674	SUMF1	SUMF1			ENSG00000144455			rs794185-?	rs794185	0	794185	intron_variant	0	NR	6e-07	6.22185				Illumina [~ 500000]	N	multiple sclerosis	GCST000783	Genome-wide genotyping array
3_45828480	2020-02-10	31604244	International Multiple Sclerosis Genetics Consortium	2019-09-01	Science	www.ncbi.nlm.nih.gov/pubmed/31604244	Multiple sclerosis genomic map implicates peripheral immune cells and microglia in susceptibility.	Multiple sclerosis	14,802 European and unknown ancestry cases, 26,703 European and unknown ancestry controls	32,627 European and unknown ancestry cases, 41,672 European and unknown ancestry controls	3p21.31	3	45828480	LZTFL1	LZTFL1			ENSG00000163818			rs1129183-T	rs1129183	0	1129183	missense_variant	0	NR	4e-07	6.39794		1.07654	NR	Affymetrix, Illumina [8278136] (imputed)	N	multiple sclerosis	GCST009597	Genome-wide genotyping array
3_4849521	2020-02-10	31604244	International Multiple Sclerosis Genetics Consortium	2019-09-01	Science	www.ncbi.nlm.nih.gov/pubmed/31604244	Multiple sclerosis genomic map implicates peripheral immune cells and microglia in susceptibility.	Multiple sclerosis	14,802 European and unknown ancestry cases, 26,703 European and unknown ancestry controls	32,627 European and unknown ancestry cases, 41,672 European and unknown ancestry controls	3p26.1	3	4849521	ITPR1	AC018816.1			ENSG00000235978			rs4560284-A	rs4560284	0	4560284	intron_variant	0	NR	6e-08	7.22185		1.1138	NR	Affymetrix, Illumina [8278136] (imputed)	N	multiple sclerosis	GCST009597	Genome-wide genotyping array
3_53085518	2020-02-10	31604244	International Multiple Sclerosis Genetics Consortium	2019-09-01	Science	www.ncbi.nlm.nih.gov/pubmed/31604244	Multiple sclerosis genomic map implicates peripheral immune cells and microglia in susceptibility.	Multiple sclerosis	14,802 European and unknown ancestry cases, 26,703 European and unknown ancestry controls	32,627 European and unknown ancestry cases, 41,672 European and unknown ancestry controls	3p21.1	3	53085518	SFMBT1	AC096887.1			ENSG00000272305			rs2253675-C	rs2253675	0	2253675	intron_variant	0	NR	6e-06	5.22185		1.046	NR	Affymetrix, Illumina [8278136] (imputed)	N	multiple sclerosis	GCST009597	Genome-wide genotyping array
3_56919146	2020-02-10	31604244	International Multiple Sclerosis Genetics Consortium	2019-09-01	Science	www.ncbi.nlm.nih.gov/pubmed/31604244	Multiple sclerosis genomic map implicates peripheral immune cells and microglia in susceptibility.	Multiple sclerosis	14,802 European and unknown ancestry cases, 26,703 European and unknown ancestry controls	32,627 European and unknown ancestry cases, 41,672 European and unknown ancestry controls	3p14.3	3	56919146	ARHGEF3	ARHGEF3			ENSG00000163947			rs9844930-A	rs9844930	0	9844930	intron_variant	0	NR	8e-07	6.09691		1.05876	NR	Affymetrix, Illumina [8278136] (imputed)	N	multiple sclerosis	GCST009597	Genome-wide genotyping array
3_71481195	2018-04-25	24076602	Beecham AH	2013-11-01	Nat Genet	www.ncbi.nlm.nih.gov/pubmed/24076602	Analysis of immune-related loci identifies 48 new susceptibility variants for multiple sclerosis.	Multiple sclerosis	14,498 European ancestry cases, 24,091 European ancestry controls	14,802 European ancestry cases, 26,703 European ancestry controls	3p13	3	71481195	FOXP1	FOXP1, AC097634.4			ENSG00000114861, ENSG00000285708			rs9828629-G	rs9828629	0	9828629	intron_variant	0	0.64	2e-10	9.69897		1.08		Illumina [161311]	N	multiple sclerosis	GCST005531	Targeted genotyping array [ImmunoChip]
3_71486187	2020-02-10	31604244	International Multiple Sclerosis Genetics Consortium	2019-09-01	Science	www.ncbi.nlm.nih.gov/pubmed/31604244	Multiple sclerosis genomic map implicates peripheral immune cells and microglia in susceptibility.	Multiple sclerosis	14,802 European and unknown ancestry cases, 26,703 European and unknown ancestry controls	32,627 European and unknown ancestry cases, 41,672 European and unknown ancestry controls	3p13	3	71486187	FOXP1	AC097634.4, FOXP1			ENSG00000285708, ENSG00000114861			rs9878602-T	rs9878602	0	9878602	intron_variant	0	NR	2e-18	17.699		1.1002	NR	Affymetrix, Illumina [8278136] (imputed)	N	multiple sclerosis	GCST009597	Genome-wide genotyping array
4_102630446	2018-04-25	24076602	Beecham AH	2013-11-01	Nat Genet	www.ncbi.nlm.nih.gov/pubmed/24076602	Analysis of immune-related loci identifies 48 new susceptibility variants for multiple sclerosis.	Multiple sclerosis	14,498 European ancestry cases, 24,091 European ancestry controls	14,802 European ancestry cases, 26,703 European ancestry controls	4q24	4	102630446	MANBA	NFKB1 - MANBA	ENSG00000109320	ENSG00000109323		13144	324	rs7665090-G	rs7665090	0	7665090	regulatory_region_variant	1	0.53	1e-08	8		1.09		Illumina [161311]	N	multiple sclerosis	GCST005531	Targeted genotyping array [ImmunoChip]
4_102657480	2012-10-24	21833088	Sawcer S	2011-08-11	Nature	www.ncbi.nlm.nih.gov/pubmed/21833088	Genetic risk and a primary role for cell-mediated immune mechanisms in multiple sclerosis.	Multiple sclerosis	9,772 European ancestry cases, 16,849 European ancestry controls	4,218 European ancestry cases, 7,296 European ancestry controls	4q24	4	102657480	NFKB1, MANBA	MANBA			ENSG00000109323			rs228614-G	rs228614	0	228614	intron_variant	0	NR	1e-07	7		1.09	[1.07-1.1]	Illumina [465434]	N	multiple sclerosis	GCST001198	Genome-wide genotyping array
4_102990624	2020-02-10	31604244	International Multiple Sclerosis Genetics Consortium	2019-09-01	Science	www.ncbi.nlm.nih.gov/pubmed/31604244	Multiple sclerosis genomic map implicates peripheral immune cells and microglia in susceptibility.	Multiple sclerosis	14,802 European and unknown ancestry cases, 26,703 European and unknown ancestry controls	32,627 European and unknown ancestry cases, 41,672 European and unknown ancestry controls	4q24	4	102990624	SLC9B1	SLC9B1			ENSG00000164037			rs6533052-A	rs6533052	0	6533052	intron_variant	0	NR	7e-16	15.1549		1.0927	NR	Affymetrix, Illumina [8278136] (imputed)	N	multiple sclerosis	GCST009597	Genome-wide genotyping array
4_105252042	2018-04-25	24076602	Beecham AH	2013-11-01	Nat Genet	www.ncbi.nlm.nih.gov/pubmed/24076602	Analysis of immune-related loci identifies 48 new susceptibility variants for multiple sclerosis.	Multiple sclerosis	14,498 European ancestry cases, 24,091 European ancestry controls	14,802 European ancestry cases, 26,703 European ancestry controls	4q24	4	105252042	TET2	TET2			ENSG00000168769			rs2726518-C	rs2726518	0	2726518	intron_variant	0	0.58	4e-08	7.39794		1.07		Illumina [161311]	N	multiple sclerosis	GCST005531	Targeted genotyping array [ImmunoChip]
4_105334432	2020-02-10	31604244	International Multiple Sclerosis Genetics Consortium	2019-09-01	Science	www.ncbi.nlm.nih.gov/pubmed/31604244	Multiple sclerosis genomic map implicates peripheral immune cells and microglia in susceptibility.	Multiple sclerosis	14,802 European and unknown ancestry cases, 26,703 European and unknown ancestry controls	32,627 European and unknown ancestry cases, 41,672 European and unknown ancestry controls	4q24	4	105334432	TET2	RN7SL89P - PPA2	ENSG00000243383	ENSG00000138777		40486	34645	rs2726479-C	rs2726479	0	2726479	intergenic_variant	1	NR	4e-11	10.3979		1.06746	NR	Affymetrix, Illumina [8278136] (imputed)	N	multiple sclerosis	GCST009597	Genome-wide genotyping array
4_108137562	2020-02-10	31604244	International Multiple Sclerosis Genetics Consortium	2019-09-01	Science	www.ncbi.nlm.nih.gov/pubmed/31604244	Multiple sclerosis genomic map implicates peripheral immune cells and microglia in susceptibility.	Multiple sclerosis	14,802 European and unknown ancestry cases, 26,703 European and unknown ancestry controls	32,627 European and unknown ancestry cases, 41,672 European and unknown ancestry controls	4q25	4	108137562	LEF1	LEF1			ENSG00000138795			rs9992763-G	rs9992763	0	9992763	intron_variant	0	NR	2e-11	10.699		1.06564	NR	Affymetrix, Illumina [8278136] (imputed)	N	multiple sclerosis	GCST009597	Genome-wide genotyping array
4_112153589	2020-02-10	31604244	International Multiple Sclerosis Genetics Consortium	2019-09-01	Science	www.ncbi.nlm.nih.gov/pubmed/31604244	Multiple sclerosis genomic map implicates peripheral immune cells and microglia in susceptibility.	Multiple sclerosis	14,802 European and unknown ancestry cases, 26,703 European and unknown ancestry controls	32,627 European and unknown ancestry cases, 41,672 European and unknown ancestry controls	4q25	4	112153589	C4orf32	FAM241A			ENSG00000174749			rs4834222-T	rs4834222	0	4834222	intron_variant	0	NR	2e-07	6.69897		1.06474	NR	Affymetrix, Illumina [8278136] (imputed)	N	multiple sclerosis	GCST009597	Genome-wide genotyping array
4_121198294	2020-02-10	31604244	International Multiple Sclerosis Genetics Consortium	2019-09-01	Science	www.ncbi.nlm.nih.gov/pubmed/31604244	Multiple sclerosis genomic map implicates peripheral immune cells and microglia in susceptibility.	Multiple sclerosis	14,802 European and unknown ancestry cases, 26,703 European and unknown ancestry controls	32,627 European and unknown ancestry cases, 41,672 European and unknown ancestry controls	4q27	4	121198294	TNIP3	TNIP3			ENSG00000050730			rs17051321-T	rs17051321	0	17051321	intron_variant	0	NR	1e-10	10		1.08436	NR	Affymetrix, Illumina [8278136] (imputed)	N	multiple sclerosis	GCST009597	Genome-wide genotyping array
4_130869346	2009-01-16	19010793	Baranzini SE	2008-11-14	Hum Mol Genet	www.ncbi.nlm.nih.gov/pubmed/19010793	Genome-wide association analysis of susceptibility and clinical phenotype in multiple sclerosis.	Multiple sclerosis (severity)	794 European ancestry cases, 883 European ancestry controls		4q28.3	4	130869346	LOC132321	AC093831.2 - AC093831.1	ENSG00000280059	ENSG00000250503		57413	11681	rs1478091-?	rs1478091	0	1478091	intergenic_variant	1	0.06	2e-06	5.69897			[NR]	Illumina [551642]	N	multiple sclerosis	GCST000266	Genome-wide genotyping array
4_153232848	2011-06-25	21654844	Briggs FB	2011-06-09	Genes Immun	www.ncbi.nlm.nih.gov/pubmed/21654844	Genome-wide association study of severity in multiple sclerosis.	Multiple sclerosis	1,470 European ancestry cases		4q31.3	4	153232848	TRIM2	TRIM2			ENSG00000109654			rs12644284-?	rs12644284	0	12644284	intron_variant	0	0.67	4e-06	5.39794	(Extreme)	2.04	[NR]	Affymetrix [2110417] (imputed)	N	multiple sclerosis	GCST001096	Genome-wide genotyping array
4_163572655	2020-02-10	31604244	International Multiple Sclerosis Genetics Consortium	2019-09-01	Science	www.ncbi.nlm.nih.gov/pubmed/31604244	Multiple sclerosis genomic map implicates peripheral immune cells and microglia in susceptibility.	Multiple sclerosis	14,802 European and unknown ancestry cases, 26,703 European and unknown ancestry controls	32,627 European and unknown ancestry cases, 41,672 European and unknown ancestry controls	4q32.2	4	163572655	MARCH1	MARCH1			ENSG00000145416			rs72989863-G	rs72989863	0	72989863	intron_variant	0	NR	6e-09	8.22185		1.066	NR	Affymetrix, Illumina [8278136] (imputed)	N	multiple sclerosis	GCST009597	Genome-wide genotyping array
4_165909212	2013-06-05	23412934	Gourraud PA	2013-02-13	Brain	www.ncbi.nlm.nih.gov/pubmed/23412934	A genome-wide association study of brain lesion distribution in multiple sclerosis.	Multiple sclerosis	284 European ancestry individuals		4q32.3	4	165909212	TLL1	TLL1			ENSG00000038295			rs12513380-?	rs12513380	0	12513380	intron_variant	0		5e-06	5.30103	(Cluxel size)			Illumina [208975]	N	multiple sclerosis	GCST001860	Genome-wide genotyping array
4_179746494	2013-06-05	23412934	Gourraud PA	2013-02-13	Brain	www.ncbi.nlm.nih.gov/pubmed/23412934	A genome-wide association study of brain lesion distribution in multiple sclerosis.	Multiple sclerosis	284 European ancestry individuals		4q34.3	4	179746494	LOC285501	AC020551.1 - AC021193.1	ENSG00000250993	ENSG00000248921		281189	110359	rs17090640-?	rs17090640	0	17090640	intergenic_variant	1		3e-06	5.52288	(Cluxel size)			Illumina [208975]	N	multiple sclerosis	GCST001860	Genome-wide genotyping array
4_181478542	2009-01-16	19010793	Baranzini SE	2008-11-14	Hum Mol Genet	www.ncbi.nlm.nih.gov/pubmed/19010793	Genome-wide association analysis of susceptibility and clinical phenotype in multiple sclerosis.	Multiple sclerosis	978 European ancestry cases, 883 European ancestry controls		4q34.3	4	181478542	MGC45800	LINC02500 - AC093840.1	ENSG00000249460	ENSG00000225356		213397	44124	rs7672826-?	rs7672826	0	7672826	regulatory_region_variant	1	0.34	8e-06	5.09691		1.37	[NR]	Illumina [551642]	N	multiple sclerosis	GCST000269	Genome-wide genotyping array
4_2767542	2020-02-10	31604244	International Multiple Sclerosis Genetics Consortium	2019-09-01	Science	www.ncbi.nlm.nih.gov/pubmed/31604244	Multiple sclerosis genomic map implicates peripheral immune cells and microglia in susceptibility.	Multiple sclerosis	14,802 European and unknown ancestry cases, 26,703 European and unknown ancestry controls	32,627 European and unknown ancestry cases, 41,672 European and unknown ancestry controls	4p16.3	4	2767542	TNIP2	TNIP2 - SH3BP2	ENSG00000168884	ENSG00000087266		11200	25529	rs1877721-G	rs1877721	0	1877721	intergenic_variant	1	NR	2e-06	5.69897		1.053	NR	Affymetrix, Illumina [8278136] (imputed)	N	multiple sclerosis	GCST009597	Genome-wide genotyping array
4_2831000	2018-04-25	24076602	Beecham AH	2013-11-01	Nat Genet	www.ncbi.nlm.nih.gov/pubmed/24076602	Analysis of immune-related loci identifies 48 new susceptibility variants for multiple sclerosis.	Multiple sclerosis	14,498 European ancestry cases, 24,091 European ancestry controls	14,802 European ancestry cases, 26,703 European ancestry controls	4p16.3	4	2831000	SH3BP2	SH3BP2			ENSG00000087266			rs189139-A	rs189139	0	189139	intron_variant	0	0.33	1e-06	6		1.07	[1.04-1.10]	Illumina [161311]	N	multiple sclerosis	GCST005531	Targeted genotyping array [ImmunoChip]
4_37062709	2010-09-27	20802204	Baranzini SE	2010-09-01	Brain	www.ncbi.nlm.nih.gov/pubmed/20802204	Genetic variation influences glutamate concentrations in brains of patients with multiple sclerosis.	Multiple sclerosis--Brain Glutamate Levels	382 cases		4p14	4	37062709	FLJ11017	LINC02616 - AL136537.1	ENSG00000261761	ENSG00000247810		39210	10972	rs13117816-?	rs13117816	0	13117816	intergenic_variant	1	NR	7e-06	5.1549				Illumina [~ 500000]	N	multiple sclerosis	GCST000783	Genome-wide genotyping array
4_38719543	2020-02-10	31604244	International Multiple Sclerosis Genetics Consortium	2019-09-01	Science	www.ncbi.nlm.nih.gov/pubmed/31604244	Multiple sclerosis genomic map implicates peripheral immune cells and microglia in susceptibility.	Multiple sclerosis	14,802 European and unknown ancestry cases, 26,703 European and unknown ancestry controls	32,627 European and unknown ancestry cases, 41,672 European and unknown ancestry controls	4p14	4	38719543	KLF3	KLF3 - RNA5SP158	ENSG00000109787	ENSG00000222230		18026	39248	rs2045769-C	rs2045769	0	2045769	intergenic_variant	1	NR	5e-06	5.30103		1.06372	NR	Affymetrix, Illumina [8278136] (imputed)	N	multiple sclerosis	GCST009597	Genome-wide genotyping array
4_40190429	2020-02-10	31604244	International Multiple Sclerosis Genetics Consortium	2019-09-01	Science	www.ncbi.nlm.nih.gov/pubmed/31604244	Multiple sclerosis genomic map implicates peripheral immune cells and microglia in susceptibility.	Multiple sclerosis	14,802 European and unknown ancestry cases, 26,703 European and unknown ancestry controls	32,627 European and unknown ancestry cases, 41,672 European and unknown ancestry controls	4p14	4	40190429	RHOH	AC095057.4			ENSG00000286089			rs7698247-G	rs7698247	0	7698247	non_coding_transcript_exon_variant	0	NR	6e-07	6.22185		1.06157	NR	Affymetrix, Illumina [8278136] (imputed)	N	multiple sclerosis	GCST009597	Genome-wide genotyping array
4_40305547	2020-02-10	31604244	International Multiple Sclerosis Genetics Consortium	2019-09-01	Science	www.ncbi.nlm.nih.gov/pubmed/31604244	Multiple sclerosis genomic map implicates peripheral immune cells and microglia in susceptibility.	Multiple sclerosis	14,802 European and unknown ancestry cases, 26,703 European and unknown ancestry controls	32,627 European and unknown ancestry cases, 41,672 European and unknown ancestry controls	4p14	4	40305547	RHOH	AC095057.2 - LINC02265	ENSG00000250338	ENSG00000249241		39090	10938	rs13136820-C	rs13136820	0	13136820	intergenic_variant	1	NR	8e-10	9.09691		1.0775	NR	Affymetrix, Illumina [8278136] (imputed)	N	multiple sclerosis	GCST009597	Genome-wide genotyping array
4_48125245	2020-02-10	31604244	International Multiple Sclerosis Genetics Consortium	2019-09-01	Science	www.ncbi.nlm.nih.gov/pubmed/31604244	Multiple sclerosis genomic map implicates peripheral immune cells and microglia in susceptibility.	Multiple sclerosis	14,802 European and unknown ancestry cases, 26,703 European and unknown ancestry controls	32,627 European and unknown ancestry cases, 41,672 European and unknown ancestry controls	4p12	4	48125245	TXK	TXK			ENSG00000074966			rs6837324-G	rs6837324	0	6837324	intron_variant	0	NR	1e-11	11		1.06655	NR	Affymetrix, Illumina [8278136] (imputed)	N	multiple sclerosis	GCST009597	Genome-wide genotyping array
4_67198722	2009-01-16	19010793	Baranzini SE	2008-11-14	Hum Mol Genet	www.ncbi.nlm.nih.gov/pubmed/19010793	Genome-wide association analysis of susceptibility and clinical phenotype in multiple sclerosis.	Multiple sclerosis (severity)	794 European ancestry cases, 883 European ancestry controls		4q13.2	4	67198722	CENPC1	RNU6-699P - AC104806.2	ENSG00000252890	ENSG00000250075		301351	218583	rs10518025-?	rs10518025	0	10518025	regulatory_region_variant	1	0.14	4e-06	5.39794			[NR]	Illumina [551642]	N	multiple sclerosis	GCST000266	Genome-wide genotyping array
4_86592426	2020-02-10	31604244	International Multiple Sclerosis Genetics Consortium	2019-09-01	Science	www.ncbi.nlm.nih.gov/pubmed/31604244	Multiple sclerosis genomic map implicates peripheral immune cells and microglia in susceptibility.	Multiple sclerosis	14,802 European and unknown ancestry cases, 26,703 European and unknown ancestry controls	32,627 European and unknown ancestry cases, 41,672 European and unknown ancestry controls	4q21.3	4	86592426	MAPK10	MAPK10			ENSG00000109339			rs72665771-A	rs72665771	0	72665771	intron_variant	0	NR	8e-06	5.09691		1.05563	NR	Affymetrix, Illumina [8278136] (imputed)	N	multiple sclerosis	GCST009597	Genome-wide genotyping array
4_86941244	2020-02-10	31604244	International Multiple Sclerosis Genetics Consortium	2019-09-01	Science	www.ncbi.nlm.nih.gov/pubmed/31604244	Multiple sclerosis genomic map implicates peripheral immune cells and microglia in susceptibility.	Multiple sclerosis	14,802 European and unknown ancestry cases, 26,703 European and unknown ancestry controls	32,627 European and unknown ancestry cases, 41,672 European and unknown ancestry controls	4q21.3	4	86941244	AFF1	AFF1			ENSG00000172493			rs2705616-C	rs2705616	0	2705616	intron_variant	0	NR	1e-11	11		1.07724	NR	Affymetrix, Illumina [8278136] (imputed)	N	multiple sclerosis	GCST009597	Genome-wide genotyping array
5_104354615	2020-02-10	31604244	International Multiple Sclerosis Genetics Consortium	2019-09-01	Science	www.ncbi.nlm.nih.gov/pubmed/31604244	Multiple sclerosis genomic map implicates peripheral immune cells and microglia in susceptibility.	Multiple sclerosis	14,802 European and unknown ancestry cases, 26,703 European and unknown ancestry controls	32,627 European and unknown ancestry cases, 41,672 European and unknown ancestry controls	5q21.2	5	104354615	NUDT12	LINC02163			ENSG00000251026			rs1442118-A	rs1442118	0	1442118	intron_variant	0	NR	8e-06	5.09691		1.0668	NR	Affymetrix, Illumina [8278136] (imputed)	N	multiple sclerosis	GCST009597	Genome-wide genotyping array
5_119367967	2020-02-10	31604244	International Multiple Sclerosis Genetics Consortium	2019-09-01	Science	www.ncbi.nlm.nih.gov/pubmed/31604244	Multiple sclerosis genomic map implicates peripheral immune cells and microglia in susceptibility.	Multiple sclerosis	14,802 European and unknown ancestry cases, 26,703 European and unknown ancestry controls	32,627 European and unknown ancestry cases, 41,672 European and unknown ancestry controls	5q23.1	5	119367967	TNFAIP8	TNFAIP8			ENSG00000145779			rs32658-T	rs32658	0	32658	intron_variant	0	NR	3e-08	7.52288		1.06315	NR	Affymetrix, Illumina [8278136] (imputed)	N	multiple sclerosis	GCST009597	Genome-wide genotyping array
5_1283640	2020-02-10	31604244	International Multiple Sclerosis Genetics Consortium	2019-09-01	Science	www.ncbi.nlm.nih.gov/pubmed/31604244	Multiple sclerosis genomic map implicates peripheral immune cells and microglia in susceptibility.	Multiple sclerosis	14,802 European and unknown ancestry cases, 26,703 European and unknown ancestry controls	32,627 European and unknown ancestry cases, 41,672 European and unknown ancestry controls	5p15.33	5	1283640	TERT	TERT			ENSG00000164362			rs72709458-T	rs72709458	0	72709458	intron_variant	0	NR	7e-07	6.1549		1.0683	NR	Affymetrix, Illumina [8278136] (imputed)	N	multiple sclerosis	GCST009597	Genome-wide genotyping array
5_132454924	2020-02-10	31604244	International Multiple Sclerosis Genetics Consortium	2019-09-01	Science	www.ncbi.nlm.nih.gov/pubmed/31604244	Multiple sclerosis genomic map implicates peripheral immune cells and microglia in susceptibility.	Multiple sclerosis	14,802 European and unknown ancestry cases, 26,703 European and unknown ancestry controls	32,627 European and unknown ancestry cases, 41,672 European and unknown ancestry controls	5q31.1	5	132454924	C5orf56	AC116366.3, C5orf56			ENSG00000283782, ENSG00000197536			rs10066308-A	rs10066308	0	10066308	intron_variant	0	NR	3e-07	6.52288		1.06213	NR	Affymetrix, Illumina [8278136] (imputed)	N	multiple sclerosis	GCST009597	Genome-wide genotyping array
5_134110884	2012-10-24	21833088	Sawcer S	2011-08-11	Nature	www.ncbi.nlm.nih.gov/pubmed/21833088	Genetic risk and a primary role for cell-mediated immune mechanisms in multiple sclerosis.	Multiple sclerosis	9,772 European ancestry cases, 16,849 European ancestry controls	4,218 European ancestry cases, 7,296 European ancestry controls	5q31.1	5	134110884	TCF7	AC008608.1 - TCF7	ENSG00000271128	ENSG00000081059		28844	3797	rs756699-A	rs756699	0	756699	intergenic_variant	1	NR	6e-07	6.22185		1.12	[1.1-1.14]	Illumina [465434]	N	multiple sclerosis	GCST001198	Genome-wide genotyping array
5_134110884	2018-04-25	24076602	Beecham AH	2013-11-01	Nat Genet	www.ncbi.nlm.nih.gov/pubmed/24076602	Analysis of immune-related loci identifies 48 new susceptibility variants for multiple sclerosis.	Multiple sclerosis	14,498 European ancestry cases, 24,091 European ancestry controls	14,802 European ancestry cases, 26,703 European ancestry controls	5q31.1	5	134110884	TCF7	AC008608.1 - TCF7	ENSG00000271128	ENSG00000081059		28844	3797	rs756699-A	rs756699	0	756699	intergenic_variant	1	0.88	9e-11	10.0458		1.12		Illumina [161311]	N	multiple sclerosis	GCST005531	Targeted genotyping array [ImmunoChip]
5_134114136	2020-02-10	31604244	International Multiple Sclerosis Genetics Consortium	2019-09-01	Science	www.ncbi.nlm.nih.gov/pubmed/31604244	Multiple sclerosis genomic map implicates peripheral immune cells and microglia in susceptibility.	Multiple sclerosis	14,802 European and unknown ancestry cases, 26,703 European and unknown ancestry controls	32,627 European and unknown ancestry cases, 41,672 European and unknown ancestry controls	5q31.1	5	134114136	TCF7	AC008608.1 - TCF7	ENSG00000271128	ENSG00000081059		32096	545	rs244656-A	rs244656	0	244656	regulatory_region_variant	1	NR	3e-14	13.5229		1.1116	NR	Affymetrix, Illumina [8278136] (imputed)	N	multiple sclerosis	GCST009597	Genome-wide genotyping array
5_134555592	2020-02-10	31604244	International Multiple Sclerosis Genetics Consortium	2019-09-01	Science	www.ncbi.nlm.nih.gov/pubmed/31604244	Multiple sclerosis genomic map implicates peripheral immune cells and microglia in susceptibility.	Multiple sclerosis	14,802 European and unknown ancestry cases, 26,703 European and unknown ancestry controls	32,627 European and unknown ancestry cases, 41,672 European and unknown ancestry controls	5q31.1	5	134555592	JADE2	JADE2			ENSG00000043143			rs2084007-C	rs2084007	0	2084007	intron_variant	0	NR	2e-13	12.699		1.0835	NR	Affymetrix, Illumina [8278136] (imputed)	N	multiple sclerosis	GCST009597	Genome-wide genotyping array
5_142119476	2018-04-25	24076602	Beecham AH	2013-11-01	Nat Genet	www.ncbi.nlm.nih.gov/pubmed/24076602	Analysis of immune-related loci identifies 48 new susceptibility variants for multiple sclerosis.	Multiple sclerosis	14,498 European ancestry cases, 24,091 European ancestry controls	14,802 European ancestry cases, 26,703 European ancestry controls	5q31.3	5	142119476	NDFIP1	NDFIP1			ENSG00000131507			rs1036207-C	rs1036207	0	1036207	intron_variant	0	0.62	4e-09	8.39794		1.07		Illumina [161311]	N	multiple sclerosis	GCST005531	Targeted genotyping array [ImmunoChip]
5_142143435	2012-10-24	21833088	Sawcer S	2011-08-11	Nature	www.ncbi.nlm.nih.gov/pubmed/21833088	Genetic risk and a primary role for cell-mediated immune mechanisms in multiple sclerosis.	Multiple sclerosis	9,772 European ancestry cases, 16,849 European ancestry controls	4,218 European ancestry cases, 7,296 European ancestry controls	5q31.3	5	142143435	NDFIP1	NDFIP1			ENSG00000131507			rs1062158-A	rs1062158	0	1062158	non_coding_transcript_exon_variant	0	NR	2e-06	5.69897		1.08	[1.07-1.1]	Illumina [465434]	N	multiple sclerosis	GCST001198	Genome-wide genotyping array
5_142159774	2020-02-10	31604244	International Multiple Sclerosis Genetics Consortium	2019-09-01	Science	www.ncbi.nlm.nih.gov/pubmed/31604244	Multiple sclerosis genomic map implicates peripheral immune cells and microglia in susceptibility.	Multiple sclerosis	14,802 European and unknown ancestry cases, 26,703 European and unknown ancestry controls	32,627 European and unknown ancestry cases, 41,672 European and unknown ancestry controls	5q31.3	5	142159774	NDFIP1	NDFIP1 - AC091825.3	ENSG00000131507	ENSG00000280047		5334	5993	rs249677-A	rs249677	0	249677	regulatory_region_variant	1	NR	6e-13	12.2218		1.07377	NR	Affymetrix, Illumina [8278136] (imputed)	N	multiple sclerosis	GCST009597	Genome-wide genotyping array
5_143229960	2020-02-10	31604244	International Multiple Sclerosis Genetics Consortium	2019-09-01	Science	www.ncbi.nlm.nih.gov/pubmed/31604244	Multiple sclerosis genomic map implicates peripheral immune cells and microglia in susceptibility.	Multiple sclerosis	14,802 European and unknown ancestry cases, 26,703 European and unknown ancestry controls	32,627 European and unknown ancestry cases, 41,672 European and unknown ancestry controls	5q31.3	5	143229960	ARHGAP26	ARHGAP26 - NR3C1	ENSG00000145819	ENSG00000113580		949	47971	rs33384-G	rs33384	0	33384	TF_binding_site_variant	1	NR	7e-07	6.1549		1.0603	NR	Affymetrix, Illumina [8278136] (imputed)	N	multiple sclerosis	GCST009597	Genome-wide genotyping array
5_157163344	2020-02-10	31604244	International Multiple Sclerosis Genetics Consortium	2019-09-01	Science	www.ncbi.nlm.nih.gov/pubmed/31604244	Multiple sclerosis genomic map implicates peripheral immune cells and microglia in susceptibility.	Multiple sclerosis	14,802 European and unknown ancestry cases, 26,703 European and unknown ancestry controls	32,627 European and unknown ancestry cases, 41,672 European and unknown ancestry controls	5q33.3	5	157163344	FAM71B	FAM71B, ITK			ENSG00000170613, ENSG00000113263			rs31220-G	rs31220	0	31220	synonymous_variant	0	NR	3e-06	5.52288		1.06485	NR	Affymetrix, Illumina [8278136] (imputed)	N	multiple sclerosis	GCST009597	Genome-wide genotyping array
5_159332892	2012-01-17	22190364	Patsopoulos NA	2011-12-01	Ann Neurol	www.ncbi.nlm.nih.gov/pubmed/22190364	Genome-wide meta-analysis identifies novel multiple sclerosis susceptibility loci.	Multiple sclerosis	5,545 European ancestry cases, 12,153 European ancestry controls		5q33.3	5	159332892	IL12B	AC008691.1			ENSG00000249738			rs2546890-A	rs2546890	0	2546890	non_coding_transcript_exon_variant	0	0.52	8e-08	7.09691		1.16	[NR]	Affymetrix, Illumina [2529394]	N	multiple sclerosis	GCST001341	Genome-wide genotyping array
5_159332892	2012-10-24	21833088	Sawcer S	2011-08-11	Nature	www.ncbi.nlm.nih.gov/pubmed/21833088	Genetic risk and a primary role for cell-mediated immune mechanisms in multiple sclerosis.	Multiple sclerosis	9,772 European ancestry cases, 16,849 European ancestry controls	4,218 European ancestry cases, 7,296 European ancestry controls	5q33.3	5	159332892	IL12B	AC008691.1			ENSG00000249738			rs2546890-A	rs2546890	0	2546890	non_coding_transcript_exon_variant	0	NR	1e-11	11		1.11	[1.1-1.13]	Illumina [465434]	N	multiple sclerosis	GCST001198	Genome-wide genotyping array
5_159332892	2020-02-10	31604244	International Multiple Sclerosis Genetics Consortium	2019-09-01	Science	www.ncbi.nlm.nih.gov/pubmed/31604244	Multiple sclerosis genomic map implicates peripheral immune cells and microglia in susceptibility.	Multiple sclerosis	14,802 European and unknown ancestry cases, 26,703 European and unknown ancestry controls	32,627 European and unknown ancestry cases, 41,672 European and unknown ancestry controls	5q33.3	5	159332892	LOC285626	AC008691.1			ENSG00000249738			rs2546890-A	rs2546890	0	2546890	non_coding_transcript_exon_variant	0	NR	5e-19	18.301		1.0878	NR	Affymetrix, Illumina [8278136] (imputed)	N	multiple sclerosis	GCST009597	Genome-wide genotyping array
5_159491886	2012-01-17	22190364	Patsopoulos NA	2011-12-01	Ann Neurol	www.ncbi.nlm.nih.gov/pubmed/22190364	Genome-wide meta-analysis identifies novel multiple sclerosis susceptibility loci.	Multiple sclerosis	5,545 European ancestry cases, 12,153 European ancestry controls		5q33.3	5	159491886	IL12B	AC008691.1, AC008703.1			ENSG00000249738, ENSG00000283413			rs10866713-A	rs10866713	0	10866713	intron_variant	0	0.22	7e-07	6.1549		1.17	[NR]	Affymetrix, Illumina [2529394]	N	multiple sclerosis	GCST001341	Genome-wide genotyping array
5_170523390	2009-01-16	19010793	Baranzini SE	2008-11-14	Hum Mol Genet	www.ncbi.nlm.nih.gov/pubmed/19010793	Genome-wide association analysis of susceptibility and clinical phenotype in multiple sclerosis.	Normalized brain volume	753 European ancestry cases, 883 European ancestry controls		5q35.1	5	170523390	KCNIP1	KCNIP1			ENSG00000182132			rs11957313-?	rs11957313	0	11957313	intron_variant	0	0.13	9e-06	5.04576			[NR]	Illumina [551642]	N	multiple sclerosis	GCST000268	Genome-wide genotyping array
5_177357511	2012-10-24	21833088	Sawcer S	2011-08-11	Nature	www.ncbi.nlm.nih.gov/pubmed/21833088	Genetic risk and a primary role for cell-mediated immune mechanisms in multiple sclerosis.	Multiple sclerosis	9,772 European ancestry cases, 16,849 European ancestry controls	4,218 European ancestry cases, 7,296 European ancestry controls	5q35.3	5	177357511	RGS14	LMAN2 - RGS14	ENSG00000169223	ENSG00000169220		5843	413	rs4075958-A	rs4075958	0	4075958	TF_binding_site_variant	1	NR	5e-07	6.30103		1.09	[1.08-1.11]	Illumina [465434]	N	multiple sclerosis	GCST001198	Genome-wide genotyping array
5_177361569	2018-04-25	24076602	Beecham AH	2013-11-01	Nat Genet	www.ncbi.nlm.nih.gov/pubmed/24076602	Analysis of immune-related loci identifies 48 new susceptibility variants for multiple sclerosis.	Multiple sclerosis	14,498 European ancestry cases, 24,091 European ancestry controls	14,802 European ancestry cases, 26,703 European ancestry controls	5q35.3	5	177361569	RGS14	RGS14			ENSG00000169220			rs4976646-G	rs4976646	0	4976646	intron_variant	0	0.36	4e-18	17.3979		1.12		Illumina [161311]	N	multiple sclerosis	GCST005531	Targeted genotyping array [ImmunoChip]
5_177363161	2020-02-10	31604244	International Multiple Sclerosis Genetics Consortium	2019-09-01	Science	www.ncbi.nlm.nih.gov/pubmed/31604244	Multiple sclerosis genomic map implicates peripheral immune cells and microglia in susceptibility.	Multiple sclerosis	14,802 European and unknown ancestry cases, 26,703 European and unknown ancestry controls	32,627 European and unknown ancestry cases, 41,672 European and unknown ancestry controls	5q35.3	5	177363161	RGS14	RGS14			ENSG00000169220			rs67111717-G	rs67111717	0	67111717	intron_variant	0	NR	3e-21	20.5229		1.1041	NR	Affymetrix, Illumina [8278136] (imputed)	N	multiple sclerosis	GCST009597	Genome-wide genotyping array
5_35803475	2011-03-02	21244703	Wang JH	2011-01-18	Genome Med	www.ncbi.nlm.nih.gov/pubmed/21244703	Modeling the cumulative genetic risk for multiple sclerosis from genome-wide association data.	Multiple sclerosis	2,124 cases, 6,720 controls	1,618 cases, 1,988 controls	5p13.2	5	35803475	IL7R	AC137810.1, SPEF2			ENSG00000248969, ENSG00000152582			rs931555-?	rs931555	0	931555	intron_variant	0	NR	4e-07	6.39794		1.25	[1.15-1.36]	Affymetrix, Illumina [~ 2560000] (imputed)	N	multiple sclerosis	GCST000949	Genome-wide genotyping array
5_35874473	2009-06-29	19525953	De Jager PL	2009-06-14	Nat Genet	www.ncbi.nlm.nih.gov/pubmed/19525953	Meta-analysis of genome scans and replication identify CD6, IRF8 and TNFRSF1A as new multiple sclerosis susceptibility loci.	Multiple sclerosis	2,624 European ancestry cases, 7,220 European ancestry controls	2,215 European ancestry cases, 2,116 European ancestry controls	5p13.2	5	35874473	IL7R	IL7R			ENSG00000168685			rs6897932-C	rs6897932	0	6897932	missense_variant	0	0.75	2e-06	5.69897		1.12	[1.02-1.23]	Affymetrix, Illumina [~ 2560000] (imputed)	N	multiple sclerosis	GCST000424	Genome-wide genotyping array
5_35874473	2008-06-16	17660530	Hafler DA	2007-07-29	N Engl J Med	www.ncbi.nlm.nih.gov/pubmed/17660530	Risk alleles for multiple sclerosis identified by a genomewide study.	Multiple sclerosis	931 European ancestry trios, 2,431 European ancestry controls	609 European ancestry trios, 2,322 European ancestry cases, 2,987 European ancestry controls	5p13.2	5	35874473	IL7RA	IL7R			ENSG00000168685			rs6897932-C	rs6897932	0	6897932	missense_variant	0	0.75	3e-07	6.52288		1.18	[1.11-1.26]	Affymetrix [334923]	N	multiple sclerosis	GCST000062	Genome-wide genotyping array
5_35874473	2012-10-24	21833088	Sawcer S	2011-08-11	Nature	www.ncbi.nlm.nih.gov/pubmed/21833088	Genetic risk and a primary role for cell-mediated immune mechanisms in multiple sclerosis.	Multiple sclerosis	9,772 European ancestry cases, 16,849 European ancestry controls	4,218 European ancestry cases, 7,296 European ancestry controls	5p13.2	5	35874473	IL7R	IL7R			ENSG00000168685			rs6897932-G	rs6897932	0	6897932	missense_variant	0	NR	2e-08	7.69897		1.11	[1.09-1.13]	Illumina [465434]	N	multiple sclerosis	GCST001198	Genome-wide genotyping array
5_35877403	2020-02-10	31604244	International Multiple Sclerosis Genetics Consortium	2019-09-01	Science	www.ncbi.nlm.nih.gov/pubmed/31604244	Multiple sclerosis genomic map implicates peripheral immune cells and microglia in susceptibility.	Multiple sclerosis	14,802 European and unknown ancestry cases, 26,703 European and unknown ancestry controls	32,627 European and unknown ancestry cases, 41,672 European and unknown ancestry controls	5p13.2	5	35877403	IL7R	IL7R			ENSG00000168685			rs10063294-G	rs10063294	0	10063294	3_prime_UTR_variant	0	NR	2e-28	27.699		1.12689	NR	Affymetrix, Illumina [8278136] (imputed)	N	multiple sclerosis	GCST009597	Genome-wide genotyping array
5_35879054	2018-04-25	24076602	Beecham AH	2013-11-01	Nat Genet	www.ncbi.nlm.nih.gov/pubmed/24076602	Analysis of immune-related loci identifies 48 new susceptibility variants for multiple sclerosis.	Multiple sclerosis	14,498 European ancestry cases, 24,091 European ancestry controls	14,802 European ancestry cases, 26,703 European ancestry controls	5p13.2	5	35879054	IL7R	IL7R			ENSG00000168685			rs6881706-C	rs6881706	0	6881706	3_prime_UTR_variant	0	0.73	4e-17	16.3979		1.12		Illumina [161311]	N	multiple sclerosis	GCST005531	Targeted genotyping array [ImmunoChip]
5_40323665	2017-07-04	28445677	Steri M	2017-04-27	N Engl J Med	www.ncbi.nlm.nih.gov/pubmed/28445677	Overexpression of the Cytokine BAFF and Autoimmunity Risk.	Multiple sclerosis	2,273 Sardinian cases, 2,148 Sardinian controls	6,840 European ancestry cases, 661 Sardinian cases, 3,176 cases, 6,044 European ancestry controls, 1,244 Sardinian controls, 2,958 controls	5p13.1	5	40323665	PTGER4	AC108105.1 - AC093277.1	ENSG00000287597	ENSG00000283286		10760	91472	rs78077440-G	rs78077440	0	78077440	intergenic_variant	1	0.716	2e-06	5.69897		1.26		Affymetrix [~ 12200000] (imputed)	N	multiple sclerosis	GCST004290	Genome-wide genotyping array
5_40392626	2012-10-24	21833088	Sawcer S	2011-08-11	Nature	www.ncbi.nlm.nih.gov/pubmed/21833088	Genetic risk and a primary role for cell-mediated immune mechanisms in multiple sclerosis.	Multiple sclerosis	9,772 European ancestry cases, 16,849 European ancestry controls	4,218 European ancestry cases, 7,296 European ancestry controls	5p13.1	5	40392626	PTGER4	AC108105.1 - AC093277.1	ENSG00000287597	ENSG00000283286		79721	22511	rs4613763-G	rs4613763	0	4613763	regulatory_region_variant	1	NR	3e-16	15.5229		1.2	[1.18-1.22]	Illumina [465434]	N	multiple sclerosis	GCST001198	Genome-wide genotyping array
5_40396323	2020-02-10	31604244	International Multiple Sclerosis Genetics Consortium	2019-09-01	Science	www.ncbi.nlm.nih.gov/pubmed/31604244	Multiple sclerosis genomic map implicates peripheral immune cells and microglia in susceptibility.	Multiple sclerosis	14,802 European and unknown ancestry cases, 26,703 European and unknown ancestry controls	32,627 European and unknown ancestry cases, 41,672 European and unknown ancestry controls	5p13.1	5	40396323	LINC00603	AC108105.1 - AC093277.1	ENSG00000287597	ENSG00000283286		83418	18814	rs11749040-A	rs11749040	0	11749040	regulatory_region_variant	1	NR	5e-25	24.301		1.14956	NR	Affymetrix, Illumina [8278136] (imputed)	N	multiple sclerosis	GCST009597	Genome-wide genotyping array
5_40398994	2018-04-25	24076602	Beecham AH	2013-11-01	Nat Genet	www.ncbi.nlm.nih.gov/pubmed/24076602	Analysis of immune-related loci identifies 48 new susceptibility variants for multiple sclerosis.	Multiple sclerosis	14,498 European ancestry cases, 24,091 European ancestry controls	14,802 European ancestry cases, 26,703 European ancestry controls	5p13.1	5	40398994	Intergenic	AC108105.1 - AC093277.1	ENSG00000287597	ENSG00000283286		86089	16143	rs6880778-G	rs6880778	0	6880778	intergenic_variant	1	0.61	8e-20	19.0969		1.12		Illumina [161311]	N	multiple sclerosis	GCST005531	Targeted genotyping array [ImmunoChip]
5_40424324	2009-06-29	19525953	De Jager PL	2009-06-14	Nat Genet	www.ncbi.nlm.nih.gov/pubmed/19525953	Meta-analysis of genome scans and replication identify CD6, IRF8 and TNFRSF1A as new multiple sclerosis susceptibility loci.	Multiple sclerosis	2,624 European ancestry cases, 7,220 European ancestry controls	2,215 European ancestry cases, 2,116 European ancestry controls	5p13.1	5	40424324	PTGER4	AC093277.1			ENSG00000283286			rs6896969-C	rs6896969	0	6896969	intron_variant	0	0.62	2e-07	6.69897		1.1	[1.01-1.20]	Affymetrix, Illumina [~ 2560000] (imputed)	N	multiple sclerosis	GCST000424	Genome-wide genotyping array
5_40437846	2012-06-27	22570697	Matesanz F	2012-05-03	PLoS One	www.ncbi.nlm.nih.gov/pubmed/22570697	Genome-wide association study of multiple sclerosis confirms a novel locus at 5p13.1.	Multiple sclerosis	2,127 European ancestry cases, 4,558 European ancestry controls	2,785 European ancestry cases, 2,940 European ancestry controls	5p13.1	5	40437846	PTGER4	AC093277.1 - AC114977.1	ENSG00000283286	ENSG00000285552		6355	25716	rs9292777-T	rs9292777	0	9292777	regulatory_region_variant	1	NR	1e-09	9		1.19	[1.12-1.25]	Affymetrix, Illumina [130903]	N	multiple sclerosis	GCST001505	Genome-wide genotyping array
5_56142753	2017-01-27	27386562	Andlauer TF	2016-06-17	Sci Adv	www.ncbi.nlm.nih.gov/pubmed/27386562	Novel multiple sclerosis susceptibility loci implicated in epigenetic regulation.	Multiple sclerosis	4,888 German ancestry cases, 10,395 German ancestry controls	2,903 Sardinian ancestry cases, 3,323 Sardinian ancestry controls	5q11.2	5	56142753	ANKRD55	ANKRD55			ENSG00000164512			rs6859219-?	rs6859219	0	6859219	intron_variant	0		8e-09	8.09691		1.19048		Illumina [at least 8143088] (imputed)	N	multiple sclerosis	GCST003566	Genome-wide genotyping array
5_56144903	2018-04-25	24076602	Beecham AH	2013-11-01	Nat Genet	www.ncbi.nlm.nih.gov/pubmed/24076602	Analysis of immune-related loci identifies 48 new susceptibility variants for multiple sclerosis.	Multiple sclerosis	14,498 European ancestry cases, 24,091 European ancestry controls	14,802 European ancestry cases, 26,703 European ancestry controls	5q11.2	5	56144903	ANKRD55	ANKRD55			ENSG00000164512			rs71624119-G	rs71624119	0	71624119	intron_variant	0	0.76	3e-13	12.5229		1.11		Illumina [161311]	N	multiple sclerosis	GCST005531	Targeted genotyping array [ImmunoChip]
5_56148856	2020-02-10	31604244	International Multiple Sclerosis Genetics Consortium	2019-09-01	Science	www.ncbi.nlm.nih.gov/pubmed/31604244	Multiple sclerosis genomic map implicates peripheral immune cells and microglia in susceptibility.	Multiple sclerosis	14,802 European and unknown ancestry cases, 26,703 European and unknown ancestry controls	32,627 European and unknown ancestry cases, 41,672 European and unknown ancestry controls	5q11.2	5	56148856	ANKRD55	ANKRD55			ENSG00000164512			rs7731626-G	rs7731626	0	7731626	intron_variant	0	NR	4e-15	14.3979		1.0944	NR	Affymetrix, Illumina [8278136] (imputed)	N	multiple sclerosis	GCST009597	Genome-wide genotyping array
5_6712721	2020-02-10	31604244	International Multiple Sclerosis Genetics Consortium	2019-09-01	Science	www.ncbi.nlm.nih.gov/pubmed/31604244	Multiple sclerosis genomic map implicates peripheral immune cells and microglia in susceptibility.	Multiple sclerosis	14,802 European and unknown ancestry cases, 26,703 European and unknown ancestry controls	32,627 European and unknown ancestry cases, 41,672 European and unknown ancestry controls	5p15.31	5	6712721	LOC100505625	LINC02102 - TENT4A	ENSG00000248677	ENSG00000112941		5010	711	rs34681760-C	rs34681760	0	34681760	TF_binding_site_variant	1	NR	2e-11	10.699		1.0819	NR	Affymetrix, Illumina [8278136] (imputed)	N	multiple sclerosis	GCST009597	Genome-wide genotyping array
5_88768123	2020-02-10	31604244	International Multiple Sclerosis Genetics Consortium	2019-09-01	Science	www.ncbi.nlm.nih.gov/pubmed/31604244	Multiple sclerosis genomic map implicates peripheral immune cells and microglia in susceptibility.	Multiple sclerosis	14,802 European and unknown ancestry cases, 26,703 European and unknown ancestry controls	32,627 European and unknown ancestry cases, 41,672 European and unknown ancestry controls	5q14.3	5	88768123	MEF2C	MEF2C-AS2, MEF2C			ENSG00000245864, ENSG00000081189			rs16903340-A	rs16903340	0	16903340	intron_variant	0	NR	5e-06	5.30103		1.0524	NR	Affymetrix, Illumina [8278136] (imputed)	N	multiple sclerosis	GCST009597	Genome-wide genotyping array
5_94870132	2020-02-10	31604244	International Multiple Sclerosis Genetics Consortium	2019-09-01	Science	www.ncbi.nlm.nih.gov/pubmed/31604244	Multiple sclerosis genomic map implicates peripheral immune cells and microglia in susceptibility.	Multiple sclerosis	14,802 European and unknown ancestry cases, 26,703 European and unknown ancestry controls	32,627 European and unknown ancestry cases, 41,672 European and unknown ancestry controls	5q15	5	94870132	MCTP1	MCTP1			ENSG00000175471			rs27002-C	rs27002	0	27002	intron_variant	0	NR	4e-06	5.39794		1.05664	NR	Affymetrix, Illumina [8278136] (imputed)	N	multiple sclerosis	GCST009597	Genome-wide genotyping array
6_104775989	2013-06-05	23412934	Gourraud PA	2013-02-13	Brain	www.ncbi.nlm.nih.gov/pubmed/23412934	A genome-wide association study of brain lesion distribution in multiple sclerosis.	Multiple sclerosis	284 European ancestry individuals		6q16.3	6	104775989	HACE1	HACE1			ENSG00000085382			rs733724-?	rs733724	0	733724	intron_variant	0		3e-07	6.52288	(Cluxel size)			Illumina [208975]	N	multiple sclerosis	GCST001860	Genome-wide genotyping array
6_105164345	2011-06-25	21654844	Briggs FB	2011-06-09	Genes Immun	www.ncbi.nlm.nih.gov/pubmed/21654844	Genome-wide association study of severity in multiple sclerosis.	Multiple sclerosis	1,470 European ancestry cases		6q21	6	105164345	POPDC3	BVES-AS1, POPDC3			ENSG00000203808, ENSG00000132429			rs11962089-G	rs11962089	0	11962089	intron_variant	0	0.16	8e-06	5.09691	(Continuous)	0.69	[NR] unit decrease	Affymetrix [2110417] (imputed)	N	multiple sclerosis	GCST001096	Genome-wide genotyping array
6_105813894	2020-02-10	31604244	International Multiple Sclerosis Genetics Consortium	2019-09-01	Science	www.ncbi.nlm.nih.gov/pubmed/31604244	Multiple sclerosis genomic map implicates peripheral immune cells and microglia in susceptibility.	Multiple sclerosis	14,802 European and unknown ancestry cases, 26,703 European and unknown ancestry controls	32,627 European and unknown ancestry cases, 41,672 European and unknown ancestry controls	6q21	6	105813894	PREP	AL591518.1			ENSG00000284999			rs17066362-T	rs17066362	0	17066362	intron_variant	0	NR	1e-06	6		1.0919	NR	Affymetrix, Illumina [8278136] (imputed)	N	multiple sclerosis	GCST009597	Genome-wide genotyping array
6_108595370	2009-01-16	19010793	Baranzini SE	2008-11-14	Hum Mol Genet	www.ncbi.nlm.nih.gov/pubmed/19010793	Genome-wide association analysis of susceptibility and clinical phenotype in multiple sclerosis.	Normalized brain volume	753 European ancestry cases, 883 European ancestry controls		6q21	6	108595370	FOXO3	FOXO3			ENSG00000118689			rs9480865-?	rs9480865	0	9480865	intron_variant	0	0.16	7e-06	5.1549			[NR]	Illumina [551642]	N	multiple sclerosis	GCST000268	Genome-wide genotyping array
6_113828132	2020-02-10	31604244	International Multiple Sclerosis Genetics Consortium	2019-09-01	Science	www.ncbi.nlm.nih.gov/pubmed/31604244	Multiple sclerosis genomic map implicates peripheral immune cells and microglia in susceptibility.	Multiple sclerosis	14,802 European and unknown ancestry cases, 26,703 European and unknown ancestry controls	32,627 European and unknown ancestry cases, 41,672 European and unknown ancestry controls	6q21	6	113828132	LOC101927686	FO393415.3			ENSG00000231912			rs13193860-A	rs13193860	0	13193860	intron_variant	0	NR	1e-06	6		1.06655	NR	Affymetrix, Illumina [8278136] (imputed)	N	multiple sclerosis	GCST009597	Genome-wide genotyping array
6_127957653	2012-10-24	21833088	Sawcer S	2011-08-11	Nature	www.ncbi.nlm.nih.gov/pubmed/21833088	Genetic risk and a primary role for cell-mediated immune mechanisms in multiple sclerosis.	Multiple sclerosis	9,772 European ancestry cases, 16,849 European ancestry controls	4,218 European ancestry cases, 7,296 European ancestry controls	6q22.33	6	127957653	THEMIS, PTPRK	THEMIS - PTPRK	ENSG00000275122	ENSG00000273993		39022	11126	rs802734-A	rs802734	0	802734	intergenic_variant	1	NR	6e-09	8.22185		1.1	[1.09-1.12]	Illumina [465434]	N	multiple sclerosis	GCST001198	Genome-wide genotyping array
6_127958959	2020-02-10	31604244	International Multiple Sclerosis Genetics Consortium	2019-09-01	Science	www.ncbi.nlm.nih.gov/pubmed/31604244	Multiple sclerosis genomic map implicates peripheral immune cells and microglia in susceptibility.	Multiple sclerosis	14,802 European and unknown ancestry cases, 26,703 European and unknown ancestry controls	32,627 European and unknown ancestry cases, 41,672 European and unknown ancestry controls	6q22.33	6	127958959	THEMIS	THEMIS - PTPRK	ENSG00000275122	ENSG00000273993		40328	9820	rs802730-T	rs802730	0	802730	intergenic_variant	1	NR	1e-09	9		1.0653	NR	Affymetrix, Illumina [8278136] (imputed)	N	multiple sclerosis	GCST009597	Genome-wide genotyping array
6_129897657	2020-02-10	31604244	International Multiple Sclerosis Genetics Consortium	2019-09-01	Science	www.ncbi.nlm.nih.gov/pubmed/31604244	Multiple sclerosis genomic map implicates peripheral immune cells and microglia in susceptibility.	Multiple sclerosis	14,802 European and unknown ancestry cases, 26,703 European and unknown ancestry controls	32,627 European and unknown ancestry cases, 41,672 European and unknown ancestry controls	6q22.33	6	129897657	TMEM244	TMEM244 - L3MBTL3	ENSG00000203756	ENSG00000198945		36110	116042	rs6921288-A	rs6921288	0	6921288	intergenic_variant	1	NR	2e-07	6.69897		1.0586	NR	Affymetrix, Illumina [8278136] (imputed)	N	multiple sclerosis	GCST009597	Genome-wide genotyping array
6_130068795	2017-01-27	27386562	Andlauer TF	2016-06-17	Sci Adv	www.ncbi.nlm.nih.gov/pubmed/27386562	Novel multiple sclerosis susceptibility loci implicated in epigenetic regulation.	Multiple sclerosis	4,888 German ancestry cases, 10,395 German ancestry controls	2,903 Sardinian ancestry cases, 3,323 Sardinian ancestry controls	6q23.1	6	130068795	L3MBTL3	L3MBTL3			ENSG00000198945			rs4364506-?	rs4364506	0	4364506	intron_variant	0	NR	2e-06	5.69897		1.1236	[1.08-1.18]	Illumina [at least 8143088] (imputed)	N	multiple sclerosis	GCST003566	Genome-wide genotyping array
6_134876770	2020-02-10	31604244	International Multiple Sclerosis Genetics Consortium	2019-09-01	Science	www.ncbi.nlm.nih.gov/pubmed/31604244	Multiple sclerosis genomic map implicates peripheral immune cells and microglia in susceptibility.	Multiple sclerosis	14,802 European and unknown ancestry cases, 26,703 European and unknown ancestry controls	32,627 European and unknown ancestry cases, 41,672 European and unknown ancestry controls	6q23.3	6	134876770	LOC101928304	AL121970.1 - AL021939.1	ENSG00000236389	ENSG00000213117		169421	21104	rs9399125-C	rs9399125	0	9399125	intergenic_variant	1	NR	7e-07	6.1549		1.0661	NR	Affymetrix, Illumina [8278136] (imputed)	N	multiple sclerosis	GCST009597	Genome-wide genotyping array
6_135173737	2012-10-24	21833088	Sawcer S	2011-08-11	Nature	www.ncbi.nlm.nih.gov/pubmed/21833088	Genetic risk and a primary role for cell-mediated immune mechanisms in multiple sclerosis.	Multiple sclerosis	9,772 European ancestry cases, 16,849 European ancestry controls	4,218 European ancestry cases, 7,296 European ancestry controls	6q23.3	6	135173737	MYB	HBS1L - MYB	ENSG00000112339	ENSG00000118513		70681	7571	rs9321490-G	rs9321490	0	9321490	regulatory_region_variant	1	NR	2e-06	5.69897	(Conditioned on rs11154801)	1.1	[1.08-1.11]	Illumina [465434]	N	multiple sclerosis	GCST001198	Genome-wide genotyping array
6_135174088	2020-02-10	31604244	International Multiple Sclerosis Genetics Consortium	2019-09-01	Science	www.ncbi.nlm.nih.gov/pubmed/31604244	Multiple sclerosis genomic map implicates peripheral immune cells and microglia in susceptibility.	Multiple sclerosis	14,802 European and unknown ancestry cases, 26,703 European and unknown ancestry controls	32,627 European and unknown ancestry cases, 41,672 European and unknown ancestry controls	6q23.3	6	135174088	HBS1L	HBS1L - MYB	ENSG00000112339	ENSG00000118513		71032	7220	rs2327586-T	rs2327586	0	2327586	regulatory_region_variant	1	NR	9e-20	19.0458		1.1053	NR	Affymetrix, Illumina [8278136] (imputed)	N	multiple sclerosis	GCST009597	Genome-wide genotyping array
6_135418217	2012-10-24	21833088	Sawcer S	2011-08-11	Nature	www.ncbi.nlm.nih.gov/pubmed/21833088	Genetic risk and a primary role for cell-mediated immune mechanisms in multiple sclerosis.	Multiple sclerosis	9,772 European ancestry cases, 16,849 European ancestry controls	4,218 European ancestry cases, 7,296 European ancestry controls	6q23.3	6	135418217	AHI1	AHI1			ENSG00000135541			rs11154801-A	rs11154801	0	11154801	intron_variant	0	NR	1e-13	13		1.13	[1.11-1.15]	Illumina [465434]	N	multiple sclerosis	GCST001198	Genome-wide genotyping array
6_135418217	2018-04-25	24076602	Beecham AH	2013-11-01	Nat Genet	www.ncbi.nlm.nih.gov/pubmed/24076602	Analysis of immune-related loci identifies 48 new susceptibility variants for multiple sclerosis.	Multiple sclerosis	14,498 European ancestry cases, 24,091 European ancestry controls	14,802 European ancestry cases, 26,703 European ancestry controls	6q23.3	6	135418217	AHI1	AHI1			ENSG00000135541			rs11154801-A	rs11154801	0	11154801	intron_variant	0	0.37	2e-20	19.699		1.12		Illumina [161311]	N	multiple sclerosis	GCST005531	Targeted genotyping array [ImmunoChip]
6_135512325	2020-02-10	31604244	International Multiple Sclerosis Genetics Consortium	2019-09-01	Science	www.ncbi.nlm.nih.gov/pubmed/31604244	Multiple sclerosis genomic map implicates peripheral immune cells and microglia in susceptibility.	Multiple sclerosis	14,802 European and unknown ancestry cases, 26,703 European and unknown ancestry controls	32,627 European and unknown ancestry cases, 41,672 European and unknown ancestry controls	6q23.3	6	135512325	LINC00271	LINC00271			ENSG00000231028			rs4896153-T	rs4896153	0	4896153	intron_variant	0	NR	3e-29	28.5229		1.1152	NR	Affymetrix, Illumina [8278136] (imputed)	N	multiple sclerosis	GCST009597	Genome-wide genotyping array
6_137116920	2020-02-10	31604244	International Multiple Sclerosis Genetics Consortium	2019-09-01	Science	www.ncbi.nlm.nih.gov/pubmed/31604244	Multiple sclerosis genomic map implicates peripheral immune cells and microglia in susceptibility.	Multiple sclerosis	14,802 European and unknown ancestry cases, 26,703 European and unknown ancestry controls	32,627 European and unknown ancestry cases, 41,672 European and unknown ancestry controls	6q23.3	6	137116920	IL20RA	IL20RA - IL22RA2	ENSG00000016402	ENSG00000164485		71740	26900	rs62420820-A	rs62420820	0	62420820	regulatory_region_variant	1	NR	9e-36	35.0458		1.1444	NR	Affymetrix, Illumina [8278136] (imputed)	N	multiple sclerosis	GCST009597	Genome-wide genotyping array
6_137131771	2012-10-24	21833088	Sawcer S	2011-08-11	Nature	www.ncbi.nlm.nih.gov/pubmed/21833088	Genetic risk and a primary role for cell-mediated immune mechanisms in multiple sclerosis.	Multiple sclerosis	9,772 European ancestry cases, 16,849 European ancestry controls	4,218 European ancestry cases, 7,296 European ancestry controls	6q23.3	6	137131771	IL22RA2	IL20RA - IL22RA2	ENSG00000016402	ENSG00000164485		86591	12049	rs17066096-G	rs17066096	0	17066096	intergenic_variant	1	NR	6e-13	12.2218		1.14	[1.12-1.15]	Illumina [465434]	N	multiple sclerosis	GCST001198	Genome-wide genotyping array
6_137131771	2018-04-25	24076602	Beecham AH	2013-11-01	Nat Genet	www.ncbi.nlm.nih.gov/pubmed/24076602	Analysis of immune-related loci identifies 48 new susceptibility variants for multiple sclerosis.	Multiple sclerosis	14,498 European ancestry cases, 24,091 European ancestry controls	14,802 European ancestry cases, 26,703 European ancestry controls	6q23.3	6	137131771	IL22RA2	IL20RA - IL22RA2	ENSG00000016402	ENSG00000164485		86591	12049	rs17066096-G	rs17066096	0	17066096	intergenic_variant	1	0.25	2e-23	22.699		1.14		Illumina [161311]	N	multiple sclerosis	GCST005531	Targeted genotyping array [ImmunoChip]
6_137638318	2020-02-10	31604244	International Multiple Sclerosis Genetics Consortium	2019-09-01	Science	www.ncbi.nlm.nih.gov/pubmed/31604244	Multiple sclerosis genomic map implicates peripheral immune cells and microglia in susceptibility.	Multiple sclerosis	14,802 European and unknown ancestry cases, 26,703 European and unknown ancestry controls	32,627 European and unknown ancestry cases, 41,672 European and unknown ancestry controls	6q23.3	6	137638318	OLIG3	BTF3L4P3 - AL356234.2	ENSG00000213108	ENSG00000230533		93946	19680	rs631204-A	rs631204	0	631204	intergenic_variant	1	NR	5e-25	24.301		1.1127	NR	Affymetrix, Illumina [8278136] (imputed)	N	multiple sclerosis	GCST009597	Genome-wide genotyping array
6_137641518	2018-04-25	24076602	Beecham AH	2013-11-01	Nat Genet	www.ncbi.nlm.nih.gov/pubmed/24076602	Analysis of immune-related loci identifies 48 new susceptibility variants for multiple sclerosis.	Multiple sclerosis	14,498 European ancestry cases, 24,091 European ancestry controls	14,802 European ancestry cases, 26,703 European ancestry controls	6q23.3	6	137641518	intergenic	BTF3L4P3 - AL356234.2	ENSG00000213108	ENSG00000230533		97146	16480	rs7769192-G	rs7769192	0	7769192	regulatory_region_variant	1	0.54	3e-09	8.52288	(conditioned on rs67297943)	1.08		Illumina [161311]	N	multiple sclerosis	GCST005531	Targeted genotyping array [ImmunoChip]
6_137646077	2012-10-24	21833088	Sawcer S	2011-08-11	Nature	www.ncbi.nlm.nih.gov/pubmed/21833088	Genetic risk and a primary role for cell-mediated immune mechanisms in multiple sclerosis.	Multiple sclerosis	9,772 European ancestry cases, 16,849 European ancestry controls	4,218 European ancestry cases, 7,296 European ancestry controls	6q23.3	6	137646077	OLIG3	BTF3L4P3 - AL356234.2	ENSG00000213108	ENSG00000230533		101705	11921	rs13192841-A	rs13192841	0	13192841	intergenic_variant	1	NR	1e-08	8	(Conditioned on rs17066096)	1.1	[1.09-1.12]	Illumina [465434]	N	multiple sclerosis	GCST001198	Genome-wide genotyping array
6_137858009	2020-02-10	31604244	International Multiple Sclerosis Genetics Consortium	2019-09-01	Science	www.ncbi.nlm.nih.gov/pubmed/31604244	Multiple sclerosis genomic map implicates peripheral immune cells and microglia in susceptibility.	Multiple sclerosis	14,802 European and unknown ancestry cases, 26,703 European and unknown ancestry controls	32,627 European and unknown ancestry cases, 41,672 European and unknown ancestry controls	6q23.3	6	137858009	LOC100130476	WAKMAR2			ENSG00000237499			rs17780048-C	rs17780048	0	17780048	non_coding_transcript_exon_variant	0	NR	5e-12	11.301		1.1008	NR	Affymetrix, Illumina [8278136] (imputed)	N	multiple sclerosis	GCST009597	Genome-wide genotyping array
6_137923679	2018-04-25	24076602	Beecham AH	2013-11-01	Nat Genet	www.ncbi.nlm.nih.gov/pubmed/24076602	Analysis of immune-related loci identifies 48 new susceptibility variants for multiple sclerosis.	Multiple sclerosis	14,498 European ancestry cases, 24,091 European ancestry controls	14,802 European ancestry cases, 26,703 European ancestry controls	6q23.3	6	137923679	TNFAIP3	AL591468.2 - AL591468.1	ENSG00000287393	ENSG00000226004		20103	19400	rs67297943-A	rs67297943	0	67297943	intergenic_variant	1	0.8	6e-13	12.2218		1.11		Illumina [161311]	N	multiple sclerosis	GCST005531	Targeted genotyping array [ImmunoChip]
6_139580677	2020-02-10	31604244	International Multiple Sclerosis Genetics Consortium	2019-09-01	Science	www.ncbi.nlm.nih.gov/pubmed/31604244	Multiple sclerosis genomic map implicates peripheral immune cells and microglia in susceptibility.	Multiple sclerosis	14,802 European and unknown ancestry cases, 26,703 European and unknown ancestry controls	32,627 European and unknown ancestry cases, 41,672 European and unknown ancestry controls	6q24.1	6	139580677	LOC645434	AL592429.2			ENSG00000226571			rs4896477-G	rs4896477	0	4896477	intron_variant	0	NR	8e-08	7.09691		1.05541	NR	Affymetrix, Illumina [8278136] (imputed)	N	multiple sclerosis	GCST009597	Genome-wide genotyping array
6_139590185	2018-04-25	24076602	Beecham AH	2013-11-01	Nat Genet	www.ncbi.nlm.nih.gov/pubmed/24076602	Analysis of immune-related loci identifies 48 new susceptibility variants for multiple sclerosis.	Multiple sclerosis	14,498 European ancestry cases, 24,091 European ancestry controls	14,802 European ancestry cases, 26,703 European ancestry controls	6q24.1	6	139590185	LOC645434, LOC100132735	AL592429.2			ENSG00000226571			rs727098-G	rs727098	0	727098	intron_variant	0	0.25	7e-07	6.1549		1.07	[1.04-1.10]	Illumina [161311]	N	multiple sclerosis	GCST005531	Targeted genotyping array [ImmunoChip]
6_143544084	2020-02-10	31604244	International Multiple Sclerosis Genetics Consortium	2019-09-01	Science	www.ncbi.nlm.nih.gov/pubmed/31604244	Multiple sclerosis genomic map implicates peripheral immune cells and microglia in susceptibility.	Multiple sclerosis	14,802 European and unknown ancestry cases, 26,703 European and unknown ancestry controls	32,627 European and unknown ancestry cases, 41,672 European and unknown ancestry controls	6q24.2	6	143544084	FUCA2	PHACTR2			ENSG00000112419			rs6911131-G	rs6911131	0	6911131	intron_variant	0	NR	1e-10	10		1.1212	NR	Affymetrix, Illumina [8278136] (imputed)	N	multiple sclerosis	GCST009597	Genome-wide genotyping array
6_14719265	2018-04-25	24076602	Beecham AH	2013-11-01	Nat Genet	www.ncbi.nlm.nih.gov/pubmed/24076602	Analysis of immune-related loci identifies 48 new susceptibility variants for multiple sclerosis.	Multiple sclerosis	14,498 European ancestry cases, 24,091 European ancestry controls	14,802 European ancestry cases, 26,703 European ancestry controls	6p23	6	14719265	intergenic	AL138720.1			ENSG00000234261			rs17119-A	rs17119	0	17119	intron_variant	0	0.8	1e-10	10		1.1		Illumina [161311]	N	multiple sclerosis	GCST005531	Targeted genotyping array [ImmunoChip]
6_15088920	2009-01-16	19010793	Baranzini SE	2008-11-14	Hum Mol Genet	www.ncbi.nlm.nih.gov/pubmed/19010793	Genome-wide association analysis of susceptibility and clinical phenotype in multiple sclerosis.	Multiple sclerosis (severity)	794 European ancestry cases, 883 European ancestry controls		6p23	6	15088920	JARID2	AL138720.1			ENSG00000234261			rs6941421-?	rs6941421	0	6941421	intron_variant	0	0.24	6e-06	5.22185			[NR]	Illumina [551642]	N	multiple sclerosis	GCST000266	Genome-wide genotyping array
6_159044945	2012-01-17	22190364	Patsopoulos NA	2011-12-01	Ann Neurol	www.ncbi.nlm.nih.gov/pubmed/22190364	Genome-wide meta-analysis identifies novel multiple sclerosis susceptibility loci.	Multiple sclerosis	5,545 European ancestry cases, 12,153 European ancestry controls		6q25.3	6	159044945	TAGAP	AL035530.1, AL035530.2, TAGAP			ENSG00000226032, ENSG00000271913, ENSG00000164691			rs1738074-C	rs1738074	0	1738074	5_prime_UTR_variant	0	0.58	4e-07	6.39794		1.15	[NR]	Affymetrix, Illumina [2529394]	N	multiple sclerosis	GCST001341	Genome-wide genotyping array
6_159044945	2012-10-24	21833088	Sawcer S	2011-08-11	Nature	www.ncbi.nlm.nih.gov/pubmed/21833088	Genetic risk and a primary role for cell-mediated immune mechanisms in multiple sclerosis.	Multiple sclerosis	9,772 European ancestry cases, 16,849 European ancestry controls	4,218 European ancestry cases, 7,296 European ancestry controls	6q25.3	6	159044945	TAGAP	AL035530.1, AL035530.2, TAGAP			ENSG00000226032, ENSG00000271913, ENSG00000164691			rs1738074-G	rs1738074	0	1738074	5_prime_UTR_variant	0	NR	7e-15	14.1549		1.13	[1.12-1.15]	Illumina [465434]	N	multiple sclerosis	GCST001198	Genome-wide genotyping array
6_159044945	2020-02-10	31604244	International Multiple Sclerosis Genetics Consortium	2019-09-01	Science	www.ncbi.nlm.nih.gov/pubmed/31604244	Multiple sclerosis genomic map implicates peripheral immune cells and microglia in susceptibility.	Multiple sclerosis	14,802 European and unknown ancestry cases, 26,703 European and unknown ancestry controls	32,627 European and unknown ancestry cases, 41,672 European and unknown ancestry controls	6q25.3	6	159044945	TAGAP	AL035530.1, AL035530.2, TAGAP			ENSG00000226032, ENSG00000271913, ENSG00000164691			rs1738074-C	rs1738074	0	1738074	5_prime_UTR_variant	0	NR	3e-35	34.5229		1.13276	NR	Affymetrix, Illumina [8278136] (imputed)	N	multiple sclerosis	GCST009597	Genome-wide genotyping array
6_159049527	2018-04-25	24076602	Beecham AH	2013-11-01	Nat Genet	www.ncbi.nlm.nih.gov/pubmed/24076602	Analysis of immune-related loci identifies 48 new susceptibility variants for multiple sclerosis.	Multiple sclerosis	14,498 European ancestry cases, 24,091 European ancestry controls	14,802 European ancestry cases, 26,703 European ancestry controls	6q25.3	6	159049527	TAGAP	AL035530.1, AL035530.2			ENSG00000226032, ENSG00000271913			rs212405-T	rs212405	0	212405	intron_variant	0	0.64	8e-21	20.0969		1.12		Illumina [161311]	N	multiple sclerosis	GCST005531	Targeted genotyping array [ImmunoChip]
6_159103590	2018-04-25	24076602	Beecham AH	2013-11-01	Nat Genet	www.ncbi.nlm.nih.gov/pubmed/24076602	Analysis of immune-related loci identifies 48 new susceptibility variants for multiple sclerosis.	Multiple sclerosis	14,498 European ancestry cases, 24,091 European ancestry controls	14,802 European ancestry cases, 26,703 European ancestry controls	6q25.3	6	159103590	TAGAP, FNDC1	AL356417.3, AL356417.1			ENSG00000285492, ENSG00000224478			rs9355260-A	rs9355260	0	9355260	intron_variant	0	0.18	6e-07	6.22185		1.08	[1.05-1.11]	Illumina [161311]	N	multiple sclerosis	GCST005531	Targeted genotyping array [ImmunoChip]
6_159981673	2009-01-16	19010793	Baranzini SE	2008-11-14	Hum Mol Genet	www.ncbi.nlm.nih.gov/pubmed/19010793	Genome-wide association analysis of susceptibility and clinical phenotype in multiple sclerosis.	Brain lesion load	791 European ancestry cases, 883 European ancestry controls		6q25.3	6	159981673	IGF2R	IGF2R			ENSG00000197081			rs6917747-?	rs6917747	0	6917747	intron_variant	0	0.15	7e-06	5.1549			[NR]	Illumina [551642]	N	multiple sclerosis	GCST000265	Genome-wide genotyping array
6_16672529	2020-02-10	31604244	International Multiple Sclerosis Genetics Consortium	2019-09-01	Science	www.ncbi.nlm.nih.gov/pubmed/31604244	Multiple sclerosis genomic map implicates peripheral immune cells and microglia in susceptibility.	Multiple sclerosis	14,802 European and unknown ancestry cases, 26,703 European and unknown ancestry controls	32,627 European and unknown ancestry cases, 41,672 European and unknown ancestry controls	6p22.3	6	16672529	ATXN1	ATXN1			ENSG00000124788			rs719316-T	rs719316	0	719316	intron_variant	0	NR	2e-13	12.699		1.0723	NR	Affymetrix, Illumina [8278136] (imputed)	N	multiple sclerosis	GCST009597	Genome-wide genotyping array
6_170276994	2020-02-10	31604244	International Multiple Sclerosis Genetics Consortium	2019-09-01	Science	www.ncbi.nlm.nih.gov/pubmed/31604244	Multiple sclerosis genomic map implicates peripheral immune cells and microglia in susceptibility.	Multiple sclerosis	14,802 European and unknown ancestry cases, 26,703 European and unknown ancestry controls	32,627 European and unknown ancestry cases, 41,672 European and unknown ancestry controls	6q27	6	170276994	FLJ38122	LINC01624, LINC01624			ENSG00000280592, ENSG00000227508			rs2273215-G	rs2273215	0	2273215	non_coding_transcript_exon_variant	0	NR	3e-06	5.52288		1.07677	NR	Affymetrix, Illumina [8278136] (imputed)	N	multiple sclerosis	GCST009597	Genome-wide genotyping array
6_29737882	2009-06-29	19525953	De Jager PL	2009-06-14	Nat Genet	www.ncbi.nlm.nih.gov/pubmed/19525953	Meta-analysis of genome scans and replication identify CD6, IRF8 and TNFRSF1A as new multiple sclerosis susceptibility loci.	Multiple sclerosis	2,624 European ancestry cases, 7,220 European ancestry controls	2,215 European ancestry cases, 2,116 European ancestry controls	6p22.1	6	29737882	HLA-B	HLA-F, HLA-F, HLA-F, HLA-F, HLA-F, HLA-F, HLA-F, HLA-F-AS1, HLA-F-AS1, HLA-F-AS1, HLA-F-AS1, HLA-F-AS1, HLA-F-AS1			ENSG00000235220, ENSG00000204642, ENSG00000137403, ENSG00000237508, ENSG00000234487, ENSG00000229698, ENSG00000206509, ENSG00000226378, ENSG00000214922, ENSG00000206446, ENSG00000230017, ENSG00000230545, ENSG00000206508			rs2523393-A	rs2523393	0	2523393	non_coding_transcript_exon_variant	0	0.59	1e-17	17		1.28	[1.18-1.39]	Affymetrix, Illumina [~ 2560000] (imputed)	N	multiple sclerosis	GCST000424	Genome-wide genotyping array
6_29952555	2012-01-17	22190364	Patsopoulos NA	2011-12-01	Ann Neurol	www.ncbi.nlm.nih.gov/pubmed/22190364	Genome-wide meta-analysis identifies novel multiple sclerosis susceptibility loci.	Multiple sclerosis	5,545 European ancestry cases, 12,153 European ancestry controls		6p22.1	6	29952555	HLA-B	HLA-A - HLA-W	ENSG00000235657	ENSG00000235144		6671	4041	rs9260489-T	rs9260489	0	9260489	intron_variant	1	0.45	1e-11	11		1.21	[NR]	Affymetrix, Illumina [2529394]	N	multiple sclerosis	GCST001341	Genome-wide genotyping array
6_32368410	2012-05-11	22457343	Martinelli-Boneschi F	2012-03-28	Mult Scler	www.ncbi.nlm.nih.gov/pubmed/22457343	A genome-wide association study in progressive multiple sclerosis.	Multiple sclerosis	197 European ancestry cases, 234 European ancestry controls	379 European ancestry cases, 398 European ancestry controls	6p21.32	6	32368410	C6orf10	TSBP1-AS1, TSBP1, TSBP1, TSBP1, TSBP1, TSBP1, TSBP1, TSBP1, TSBP1			ENSG00000225914, ENSG00000234280, ENSG00000232106, ENSG00000206245, ENSG00000204296, ENSG00000206310, ENSG00000226892, ENSG00000237881, ENSG00000236672			rs3129934-T	rs3129934	0	3129934	intron_variant	0	0.10	7e-16	15.1549		2.34	[1.90-2.87]	Affymetrix [277866]	N	multiple sclerosis	GCST001459	Genome-wide genotyping array
6_32368410	2008-12-09	18941528	Comabella M	2008-10-22	PLoS One	www.ncbi.nlm.nih.gov/pubmed/18941528	Identification of a novel risk locus for multiple sclerosis at 13q31.3 by a pooled genome-wide scan of 500,000 single nucleotide polymorphisms.	Multiple sclerosis	242 European ancestry cases, 242 European ancestry controls	553 European ancestry cases, 1,033 European ancestry controls	6p21.32	6	32368410	HLA-DRB1	TSBP1-AS1, TSBP1, TSBP1, TSBP1, TSBP1, TSBP1, TSBP1, TSBP1, TSBP1			ENSG00000225914, ENSG00000234280, ENSG00000232106, ENSG00000206245, ENSG00000204296, ENSG00000206310, ENSG00000226892, ENSG00000237881, ENSG00000236672			rs3129934-T	rs3129934	0	3129934	intron_variant	0	NR	9e-11	10.0458		3.3	[2.3-4.9]	Affymetrix [428867]	N	multiple sclerosis	GCST000252	Genome-wide genotyping array
6_32400310	2013-06-13	23472185	Mero IL	2013-03-05	PLoS One	www.ncbi.nlm.nih.gov/pubmed/23472185	Oligoclonal band status in Scandinavian multiple sclerosis patients is associated with specific genetic risk alleles.	Multiple sclerosis (OCB status)	1,367 European ancestry OCB positive cases, 161 European ancestry OCB negative cases	3,029 European ancestry OCB positive cases, 374 European ancestry OCB negative cases	6p21.32	6	32400310	BTNL2	BTNL2, BTNL2, BTNL2, BTNL2, BTNL2, BTNL2, BTNL2, BTNL2, TSBP1-AS1			ENSG00000226127, ENSG00000225412, ENSG00000204290, ENSG00000225845, ENSG00000229741, ENSG00000224770, ENSG00000229597, ENSG00000224242, ENSG00000225914			rs3817963-?	rs3817963	0	3817963	intron_variant	0	NR	6e-10	9.22185		1.61	[1.38-1.87]	Illumina [495970]	N	multiple sclerosis	GCST001891	Genome-wide genotyping array
6_32433440	2010-03-07	20159113	Jakkula E	2010-02-12	Am J Hum Genet	www.ncbi.nlm.nih.gov/pubmed/20159113	Genome-wide association study in a high-risk isolate for multiple sclerosis reveals associated variants in STAT3 gene.	Multiple sclerosis	68 Finland founder cases, 136 Finland founder controls	83 Finland founder cases, 365 Finland founder controls 3,285 European ancestry cases, 6,379 European ancestry controls, 1,202 cases, 3,399 controls	6p21.32	6	32433440	HLA	TSBP1-AS1 - HLA-DRA	ENSG00000225914	ENSG00000234794		25677	6438	rs3135338-A	rs3135338	0	3135338	regulatory_region_variant	1	0.13	2e-25	24.699		3.43	[NR]	Illumina [297343]	N	multiple sclerosis	GCST000593	Genome-wide genotyping array
6_32438565	2013-06-13	23472185	Mero IL	2013-03-05	PLoS One	www.ncbi.nlm.nih.gov/pubmed/23472185	Oligoclonal band status in Scandinavian multiple sclerosis patients is associated with specific genetic risk alleles.	Multiple sclerosis (OCB status)	1,367 European ancestry OCB positive cases, 161 European ancestry OCB negative cases	3,029 European ancestry OCB positive cases, 374 European ancestry OCB negative cases	6p21.32	6	32438565	HLA-DRA	TSBP1-AS1 - HLA-DRA	ENSG00000225914	ENSG00000234794		30802	1313	rs3129871-?	rs3129871	0	3129871	intergenic_variant	1	NR	6e-15	14.2218		1.72	[1.59-1.86]	Illumina [495970]	N	multiple sclerosis	GCST001891	Genome-wide genotyping array
6_32445274	2009-06-29	19525953	De Jager PL	2009-06-14	Nat Genet	www.ncbi.nlm.nih.gov/pubmed/19525953	Meta-analysis of genome scans and replication identify CD6, IRF8 and TNFRSF1A as new multiple sclerosis susceptibility loci.	Multiple sclerosis	2,624 European ancestry cases, 7,220 European ancestry controls	2,215 European ancestry cases, 2,116 European ancestry controls	6p21.32	6	32445274	HLA-DRB1	HLA-DRA - HLA-DRB9	ENSG00000234794	ENSG00000226035		228	14547	rs3135388-A	rs3135388	0	3135388	intergenic_variant	1	0.22	4e-225	224.398		2.75	[2.46-3.07]	Affymetrix, Illumina [~ 2560000] (imputed)	N	multiple sclerosis	GCST000424	Genome-wide genotyping array
6_32445274	2008-06-16	17660530	Hafler DA	2007-07-29	N Engl J Med	www.ncbi.nlm.nih.gov/pubmed/17660530	Risk alleles for multiple sclerosis identified by a genomewide study.	Multiple sclerosis	931 European ancestry trios, 2,431 European ancestry controls	609 European ancestry trios, 2,322 European ancestry cases, 2,987 European ancestry controls	6p21.32	6	32445274	HLA-DRA	HLA-DRA - HLA-DRB9	ENSG00000234794	ENSG00000226035		228	14547	rs3135388-A	rs3135388	0	3135388	intergenic_variant	1	0.23	9e-81	80.0458		1.99	[1.84-2.15]	Affymetrix [334923]	N	multiple sclerosis	GCST000062	Genome-wide genotyping array
6_32445768	2012-01-17	22190364	Patsopoulos NA	2011-12-01	Ann Neurol	www.ncbi.nlm.nih.gov/pubmed/22190364	Genome-wide meta-analysis identifies novel multiple sclerosis susceptibility loci.	Multiple sclerosis	5,545 European ancestry cases, 12,153 European ancestry controls		6p21.32	6	32445768	HLA-DRB1	HLA-DRA - HLA-DRB9	ENSG00000234794	ENSG00000226035		722	14053	rs3129889-G	rs3129889	0	3129889	intergenic_variant	1	0.20	1e-206	206		2.97	[NR]	Affymetrix, Illumina [2529394]	N	multiple sclerosis	GCST001341	Genome-wide genotyping array
6_32619077	2009-06-30	19525955	Bahlo M	2009-06-14	Nat Genet	www.ncbi.nlm.nih.gov/pubmed/19525955	Genome-wide association study identifies new multiple sclerosis susceptibility loci on chromosomes 12 and 20.	Multiple sclerosis	1,618 European ancestry cases, 3,413 European ancestry controls	2,256 European ancestry cases, 2,310 European ancestry controls	6p21.32	6	32619077	HLA-DRB1	HLA-DRB1 - HLA-DQA1	ENSG00000206240	ENSG00000196735		29229	9102	rs9271366-G	rs9271366	0	9271366	intergenic_variant	1	0.15	7e-184	183.155		2.78	[NR]	Illumina [302098]	N	multiple sclerosis	GCST000425	Genome-wide genotyping array
6_32619077	2010-07-14	20598377	Nischwitz S	2010-06-30	J Neuroimmunol	www.ncbi.nlm.nih.gov/pubmed/20598377	Evidence for VAV2 and ZNF433 as susceptibility genes for multiple sclerosis.	Multiple sclerosis	590 European ancestry cases, 825 European ancestry controls		6p21.32	6	32619077	DQA1	HLA-DRB1 - HLA-DQA1	ENSG00000206240	ENSG00000196735		29229	9102	rs9271366-G	rs9271366	0	9271366	intergenic_variant	1	NR	4e-17	16.3979		2.62	[2.09-3.28]	Illumina [~ 300000]	N	multiple sclerosis	GCST000716	Genome-wide genotyping array
6_32632598	2017-01-27	27386562	Andlauer TF	2016-06-17	Sci Adv	www.ncbi.nlm.nih.gov/pubmed/27386562	Novel multiple sclerosis susceptibility loci implicated in epigenetic regulation.	Multiple sclerosis	4,888 German ancestry cases, 10,395 German ancestry controls	2,903 Sardinian ancestry cases, 3,323 Sardinian ancestry controls	6p21.32	6	32632598	HLA-DRB1	HLA-DQA1, HLA-DQA1, HLA-DQA1, HLA-DQA1, HLA-DQA1, HLA-DQA1			ENSG00000232062, ENSG00000206305, ENSG00000236418, ENSG00000228284, ENSG00000225890, ENSG00000196735			rs3104373-T	rs3104373	0	3104373	intron_variant	0		1e-234	234		2.9	[2.72–3.09]	Illumina [at least 8143088] (imputed)	N	multiple sclerosis	GCST003566	Genome-wide genotyping array
6_32635230	2010-06-08	20453840	Sanna S	2010-05-09	Nat Genet	www.ncbi.nlm.nih.gov/pubmed/20453840	Variants within the immunoregulatory CBLB gene are associated with multiple sclerosis.	Multiple sclerosis	882 Sardinian cases, 872 Sardinian controls	1,775 Sardinian cases, 2,005 Sardinian controls	6p21.32	6	32635230	HLA-DQB1, HLA-DRB	HLA-DQA1, HLA-DQA1, HLA-DQA1, HLA-DQA1, HLA-DQA1, HLA-DQA1			ENSG00000232062, ENSG00000206305, ENSG00000236418, ENSG00000228284, ENSG00000225890, ENSG00000196735			rs2040406-G	rs2040406	0	2040406	intron_variant	0	0.26	1e-20	20		2.05	[NR]	Affymetrix [6607266] (imputed)	N	multiple sclerosis	GCST000680	Genome-wide genotyping array
6_36380912	2020-02-10	31604244	International Multiple Sclerosis Genetics Consortium	2019-09-01	Science	www.ncbi.nlm.nih.gov/pubmed/31604244	Multiple sclerosis genomic map implicates peripheral immune cells and microglia in susceptibility.	Multiple sclerosis	14,802 European and unknown ancestry cases, 26,703 European and unknown ancestry controls	32,627 European and unknown ancestry cases, 41,672 European and unknown ancestry controls	6p21.31	6	36380912	ETV7	ETV7			ENSG00000010030			rs1076928-T	rs1076928	0	1076928	intron_variant	0	NR	3e-19	18.5229		1.12994	NR	Affymetrix, Illumina [8278136] (imputed)	N	multiple sclerosis	GCST009597	Genome-wide genotyping array
6_36407527	2018-04-25	24076602	Beecham AH	2013-11-01	Nat Genet	www.ncbi.nlm.nih.gov/pubmed/24076602	Analysis of immune-related loci identifies 48 new susceptibility variants for multiple sclerosis.	Multiple sclerosis	14,498 European ancestry cases, 24,091 European ancestry controls	14,802 European ancestry cases, 26,703 European ancestry controls	6p21.31	6	36407527	PXT1	PXT1			ENSG00000179165			rs941816-G	rs941816	0	941816	intron_variant	0	0.2	4e-10	9.39794		1.11		Illumina [161311]	N	multiple sclerosis	GCST005531	Targeted genotyping array [ImmunoChip]
6_520595	2020-02-10	31604244	International Multiple Sclerosis Genetics Consortium	2019-09-01	Science	www.ncbi.nlm.nih.gov/pubmed/31604244	Multiple sclerosis genomic map implicates peripheral immune cells and microglia in susceptibility.	Multiple sclerosis	14,802 European and unknown ancestry cases, 26,703 European and unknown ancestry controls	32,627 European and unknown ancestry cases, 41,672 European and unknown ancestry controls	6p25.3	6	520595	EXOC2	EXOC2			ENSG00000112685			rs71545193-A	rs71545193	0	71545193	intron_variant	0	NR	6e-08	7.22185		1.0568	NR	Affymetrix, Illumina [8278136] (imputed)	N	multiple sclerosis	GCST009597	Genome-wide genotyping array
6_7099796	2020-02-10	31604244	International Multiple Sclerosis Genetics Consortium	2019-09-01	Science	www.ncbi.nlm.nih.gov/pubmed/31604244	Multiple sclerosis genomic map implicates peripheral immune cells and microglia in susceptibility.	Multiple sclerosis	14,802 European and unknown ancestry cases, 26,703 European and unknown ancestry controls	32,627 European and unknown ancestry cases, 41,672 European and unknown ancestry controls	6p25.1	6	7099796	LY86	AL139390.1 - RREB1	ENSG00000203498	ENSG00000124782		104069	7801	rs12211604-G	rs12211604	0	12211604	regulatory_region_variant	1	NR	2e-08	7.69897		1.06542	NR	Affymetrix, Illumina [8278136] (imputed)	N	multiple sclerosis	GCST009597	Genome-wide genotyping array
6_7118757	2012-10-24	21833088	Sawcer S	2011-08-11	Nature	www.ncbi.nlm.nih.gov/pubmed/21833088	Genetic risk and a primary role for cell-mediated immune mechanisms in multiple sclerosis.	Multiple sclerosis	9,772 European ancestry cases, 16,849 European ancestry controls	4,218 European ancestry cases, 7,296 European ancestry controls	6p24.3	6	7118757	RREB1	RREB1			ENSG00000124782			rs11755724-A	rs11755724	0	11755724	intron_variant	0	NR	3e-06	5.52288		1.08	[1.06-1.09]	Illumina [465434]	N	multiple sclerosis	GCST001198	Genome-wide genotyping array
6_90267049	2020-02-10	31604244	International Multiple Sclerosis Genetics Consortium	2019-09-01	Science	www.ncbi.nlm.nih.gov/pubmed/31604244	Multiple sclerosis genomic map implicates peripheral immune cells and microglia in susceptibility.	Multiple sclerosis	14,802 European and unknown ancestry cases, 26,703 European and unknown ancestry controls	32,627 European and unknown ancestry cases, 41,672 European and unknown ancestry controls	6q15	6	90267049	BACH2	BACH2			ENSG00000112182			rs72928038-A	rs72928038	0	72928038	intron_variant	0	NR	8e-29	28.0969		1.15433	NR	Affymetrix, Illumina [8278136] (imputed)	N	multiple sclerosis	GCST009597	Genome-wide genotyping array
6_90267049	2018-04-25	24076602	Beecham AH	2013-11-01	Nat Genet	www.ncbi.nlm.nih.gov/pubmed/24076602	Analysis of immune-related loci identifies 48 new susceptibility variants for multiple sclerosis.	Multiple sclerosis	14,498 European ancestry cases, 24,091 European ancestry controls	14,802 European ancestry cases, 26,703 European ancestry controls	6q15	6	90267049	BACH2	BACH2			ENSG00000112182			rs72928038-A	rs72928038	0	72928038	intron_variant	0	0.19	2e-15	14.699		1.14		Illumina [161311]	N	multiple sclerosis	GCST005531	Targeted genotyping array [ImmunoChip]
6_90287050	2012-10-24	21833088	Sawcer S	2011-08-11	Nature	www.ncbi.nlm.nih.gov/pubmed/21833088	Genetic risk and a primary role for cell-mediated immune mechanisms in multiple sclerosis.	Multiple sclerosis	9,772 European ancestry cases, 16,849 European ancestry controls	4,218 European ancestry cases, 7,296 European ancestry controls	6q15	6	90287050	BACH2	BACH2			ENSG00000112182			rs12212193-G	rs12212193	0	12212193	intron_variant	0	NR	4e-08	7.39794		1.09	[1.08-1.1]	Illumina [465434]	N	multiple sclerosis	GCST001198	Genome-wide genotyping array
6_97571204	2013-12-07	23785401	Leone MA	2013-06-13	PLoS One	www.ncbi.nlm.nih.gov/pubmed/23785401	Association of genetic markers with CSF oligoclonal bands in multiple sclerosis patients.	Multiple sclerosis (OCB status)	49 European ancestry OCB negative cases, 513 European ancestry OCB positive cases	200 European ancestry OCB negative cases, 1684 European ancestry OCB positive cases	6q16.1	6	97571204	MMS22L, KLHL32, C6orf167, KIAA1900	AL589740.1			ENSG00000271860			rs9320598-?	rs9320598	0	9320598	intron_variant	0	0.951	9e-07	6.04576		2.17	[NR]	Illumina [504967]	N	multiple sclerosis	GCST002072	Genome-wide genotyping array
7_106066016	2020-02-10	31604244	International Multiple Sclerosis Genetics Consortium	2019-09-01	Science	www.ncbi.nlm.nih.gov/pubmed/31604244	Multiple sclerosis genomic map implicates peripheral immune cells and microglia in susceptibility.	Multiple sclerosis	14,802 European and unknown ancestry cases, 26,703 European and unknown ancestry controls	32,627 European and unknown ancestry cases, 41,672 European and unknown ancestry controls	7q22.3	7	106066016	CDHR3	CDHR3 - SYPL1	ENSG00000128536	ENSG00000008282		29584	24487	rs73414214-C	rs73414214	0	73414214	intergenic_variant	1	NR	6e-10	9.22185		1.1282	NR	Affymetrix, Illumina [8278136] (imputed)	N	multiple sclerosis	GCST009597	Genome-wide genotyping array
7_110352112	2020-02-10	31604244	International Multiple Sclerosis Genetics Consortium	2019-09-01	Science	www.ncbi.nlm.nih.gov/pubmed/31604244	Multiple sclerosis genomic map implicates peripheral immune cells and microglia in susceptibility.	Multiple sclerosis	14,802 European and unknown ancestry cases, 26,703 European and unknown ancestry controls	32,627 European and unknown ancestry cases, 41,672 European and unknown ancestry controls	7q31.1	7	110352112	VCAM1	AC073114.1			ENSG00000226965			rs34723276-A	rs34723276	1	1554421711	intron_variant	0	NR	1e-22	22		1.0973	NR	Affymetrix, Illumina [8278136] (imputed)	N	multiple sclerosis	GCST009597	Genome-wide genotyping array
7_116706549	2009-01-16	19010793	Baranzini SE	2008-11-14	Hum Mol Genet	www.ncbi.nlm.nih.gov/pubmed/19010793	Genome-wide association analysis of susceptibility and clinical phenotype in multiple sclerosis.	Multiple sclerosis (severity)	794 European ancestry cases, 883 European ancestry controls		7q31.2	7	116706549	MET	MET			ENSG00000105976			rs10243024-?	rs10243024	0	10243024	intron_variant	0	0.23	6e-06	5.22185			[NR]	Illumina [551642]	N	multiple sclerosis	GCST000266	Genome-wide genotyping array
7_128933913	2020-02-10	31604244	International Multiple Sclerosis Genetics Consortium	2019-09-01	Science	www.ncbi.nlm.nih.gov/pubmed/31604244	Multiple sclerosis genomic map implicates peripheral immune cells and microglia in susceptibility.	Multiple sclerosis	14,802 European and unknown ancestry cases, 26,703 European and unknown ancestry controls	32,627 European and unknown ancestry cases, 41,672 European and unknown ancestry controls	7q32.1	7	128933913	KCP	AC025594.1 - IRF5	ENSG00000224163	ENSG00000128604		19850	3544	rs4728142-A	rs4728142	0	4728142	intergenic_variant	1	NR	3e-09	8.52288		1.05831	NR	Affymetrix, Illumina [8278136] (imputed)	N	multiple sclerosis	GCST009597	Genome-wide genotyping array
7_139045049	2020-02-10	31604244	International Multiple Sclerosis Genetics Consortium	2019-09-01	Science	www.ncbi.nlm.nih.gov/pubmed/31604244	Multiple sclerosis genomic map implicates peripheral immune cells and microglia in susceptibility.	Multiple sclerosis	14,802 European and unknown ancestry cases, 26,703 European and unknown ancestry controls	32,627 European and unknown ancestry cases, 41,672 European and unknown ancestry controls	7q34	7	139045049	ZC3HAV1	ZC3HAV1			ENSG00000105939			rs10271373-A	rs10271373	0	10271373	3_prime_UTR_variant	0	NR	3e-09	8.52288		1.05719	NR	Affymetrix, Illumina [8278136] (imputed)	N	multiple sclerosis	GCST009597	Genome-wide genotyping array
7_149592373	2012-10-24	21833088	Sawcer S	2011-08-11	Nature	www.ncbi.nlm.nih.gov/pubmed/21833088	Genetic risk and a primary role for cell-mediated immune mechanisms in multiple sclerosis.	Multiple sclerosis	9,772 European ancestry cases, 16,849 European ancestry controls	4,218 European ancestry cases, 7,296 European ancestry controls	7q36.1	7	149592373	ZNF767, ZNF746	ZNF767P			ENSG00000133624			rs354033-G	rs354033	0	354033	intron_variant	0	NR	5e-09	8.30103		1.11	[1.1-1.13]	Illumina [465434]	N	multiple sclerosis	GCST001198	Genome-wide genotyping array
7_149592373	2020-02-10	31604244	International Multiple Sclerosis Genetics Consortium	2019-09-01	Science	www.ncbi.nlm.nih.gov/pubmed/31604244	Multiple sclerosis genomic map implicates peripheral immune cells and microglia in susceptibility.	Multiple sclerosis	14,802 European and unknown ancestry cases, 26,703 European and unknown ancestry controls	32,627 European and unknown ancestry cases, 41,672 European and unknown ancestry controls	7q36.1	7	149592373	ZNF767P	ZNF767P			ENSG00000133624			rs354033-G	rs354033	0	354033	intron_variant	0	NR	8e-10	9.09691		1.0813	NR	Affymetrix, Illumina [8278136] (imputed)	N	multiple sclerosis	GCST009597	Genome-wide genotyping array
7_150676640	2020-02-10	31604244	International Multiple Sclerosis Genetics Consortium	2019-09-01	Science	www.ncbi.nlm.nih.gov/pubmed/31604244	Multiple sclerosis genomic map implicates peripheral immune cells and microglia in susceptibility.	Multiple sclerosis	14,802 European and unknown ancestry cases, 26,703 European and unknown ancestry controls	32,627 European and unknown ancestry cases, 41,672 European and unknown ancestry controls	7q36.1	7	150676640	GIMAP6	GIMAP6 - AC069304.2	ENSG00000133561	ENSG00000270990		43992	193	rs11762408-C	rs11762408	0	11762408	intergenic_variant	1	NR	1e-06	6		1.0665	NR	Affymetrix, Illumina [8278136] (imputed)	N	multiple sclerosis	GCST009597	Genome-wide genotyping array
7_22732641	2020-02-10	31604244	International Multiple Sclerosis Genetics Consortium	2019-09-01	Science	www.ncbi.nlm.nih.gov/pubmed/31604244	Multiple sclerosis genomic map implicates peripheral immune cells and microglia in susceptibility.	Multiple sclerosis	14,802 European and unknown ancestry cases, 26,703 European and unknown ancestry controls	32,627 European and unknown ancestry cases, 41,672 European and unknown ancestry controls	7p15.3	7	22732641	IL6	IL6 - MTCYBP42	ENSG00000136244	ENSG00000228803		639	15034	rs2069852-G	rs2069852	0	2069852	regulatory_region_variant	1	NR	8e-07	6.09691		1.1173	NR	Affymetrix, Illumina [8278136] (imputed)	N	multiple sclerosis	GCST009597	Genome-wide genotyping array
7_2403667	2020-02-10	31604244	International Multiple Sclerosis Genetics Consortium	2019-09-01	Science	www.ncbi.nlm.nih.gov/pubmed/31604244	Multiple sclerosis genomic map implicates peripheral immune cells and microglia in susceptibility.	Multiple sclerosis	14,802 European and unknown ancestry cases, 26,703 European and unknown ancestry controls	32,627 European and unknown ancestry cases, 41,672 European and unknown ancestry controls	7p22.3	7	2403667	CHST12	CHST12			ENSG00000136213			rs55858457-T	rs55858457	0	55858457	5_prime_UTR_variant	0	NR	3e-08	7.52288		1.06655	NR	Affymetrix, Illumina [8278136] (imputed)	N	multiple sclerosis	GCST009597	Genome-wide genotyping array
7_2408858	2012-10-24	21833088	Sawcer S	2011-08-11	Nature	www.ncbi.nlm.nih.gov/pubmed/21833088	Genetic risk and a primary role for cell-mediated immune mechanisms in multiple sclerosis.	Multiple sclerosis	9,772 European ancestry cases, 16,849 European ancestry controls	4,218 European ancestry cases, 7,296 European ancestry controls	7p22.3	7	2408858	CHST12	CHST12			ENSG00000136213			rs6952809-A	rs6952809	0	6952809	intron_variant	0	NR	4e-06	5.39794	(Conditioned on rs1843938)	1.08	[1.06-1.09]	Illumina [465434]	N	multiple sclerosis	GCST001198	Genome-wide genotyping array
7_26975369	2018-04-25	24076602	Beecham AH	2013-11-01	Nat Genet	www.ncbi.nlm.nih.gov/pubmed/24076602	Analysis of immune-related loci identifies 48 new susceptibility variants for multiple sclerosis.	Multiple sclerosis	14,498 European ancestry cases, 24,091 European ancestry controls	14,802 European ancestry cases, 26,703 European ancestry controls	7p15.2	7	26975369	intergenic	SKAP2			ENSG00000005020			rs706015-C	rs706015	0	706015	intron_variant	0	0.18	1e-10	10		1.1		Illumina [161311]	N	multiple sclerosis	GCST005531	Targeted genotyping array [ImmunoChip]
7_27095695	2020-02-10	31604244	International Multiple Sclerosis Genetics Consortium	2019-09-01	Science	www.ncbi.nlm.nih.gov/pubmed/31604244	Multiple sclerosis genomic map implicates peripheral immune cells and microglia in susceptibility.	Multiple sclerosis	14,802 European and unknown ancestry cases, 26,703 European and unknown ancestry controls	32,627 European and unknown ancestry cases, 41,672 European and unknown ancestry controls	7p15.2	7	27095695	HOXA1	HOTAIRM1, HOXA1			ENSG00000233429, ENSG00000105991			rs10951154-C	rs10951154	0	10951154	missense_variant	0	NR	3e-10	9.52288		1.07991	NR	Affymetrix, Illumina [8278136] (imputed)	N	multiple sclerosis	GCST009597	Genome-wide genotyping array
7_28102567	2020-02-10	31604244	International Multiple Sclerosis Genetics Consortium	2019-09-01	Science	www.ncbi.nlm.nih.gov/pubmed/31604244	Multiple sclerosis genomic map implicates peripheral immune cells and microglia in susceptibility.	Multiple sclerosis	14,802 European and unknown ancestry cases, 26,703 European and unknown ancestry controls	32,627 European and unknown ancestry cases, 41,672 European and unknown ancestry controls	7p15.1	7	28102567	JAZF1	JAZF1			ENSG00000153814			rs10245867-T	rs10245867	0	10245867	intron_variant	0	NR	1e-11	11		1.06963	NR	Affymetrix, Illumina [8278136] (imputed)	N	multiple sclerosis	GCST009597	Genome-wide genotyping array
7_28133120	2018-04-25	24076602	Beecham AH	2013-11-01	Nat Genet	www.ncbi.nlm.nih.gov/pubmed/24076602	Analysis of immune-related loci identifies 48 new susceptibility variants for multiple sclerosis.	Multiple sclerosis	14,498 European ancestry cases, 24,091 European ancestry controls	14,802 European ancestry cases, 26,703 European ancestry controls	7p15.1	7	28133120	JAZF1	JAZF1			ENSG00000153814			rs917116-C	rs917116	0	917116	intron_variant	0	0.21	3e-10	9.52288		1.09		Illumina [161311]	N	multiple sclerosis	GCST005531	Targeted genotyping array [ImmunoChip]
7_3073400	2018-04-25	24076602	Beecham AH	2013-11-01	Nat Genet	www.ncbi.nlm.nih.gov/pubmed/24076602	Analysis of immune-related loci identifies 48 new susceptibility variants for multiple sclerosis.	Multiple sclerosis	14,498 European ancestry cases, 24,091 European ancestry controls	14,802 European ancestry cases, 26,703 European ancestry controls	7p22.2	7	3073400	CARD11	CARD11 - AC024028.1	ENSG00000198286	ENSG00000228334		29455	9852	rs1843938-A	rs1843938	0	1843938	intergenic_variant	1	0.44	1e-10	10		1.08		Illumina [161311]	N	multiple sclerosis	GCST005531	Targeted genotyping array [ImmunoChip]
7_3099783	2020-02-10	31604244	International Multiple Sclerosis Genetics Consortium	2019-09-01	Science	www.ncbi.nlm.nih.gov/pubmed/31604244	Multiple sclerosis genomic map implicates peripheral immune cells and microglia in susceptibility.	Multiple sclerosis	14,802 European and unknown ancestry cases, 26,703 European and unknown ancestry controls	32,627 European and unknown ancestry cases, 41,672 European and unknown ancestry controls	7p22.2	7	3099783	CARD11	AC024028.1			ENSG00000228334			rs10951042-C	rs10951042	0	10951042	intron_variant	0	NR	1e-18	18		1.1021	NR	Affymetrix, Illumina [8278136] (imputed)	N	multiple sclerosis	GCST009597	Genome-wide genotyping array
7_37342861	2020-02-10	31604244	International Multiple Sclerosis Genetics Consortium	2019-09-01	Science	www.ncbi.nlm.nih.gov/pubmed/31604244	Multiple sclerosis genomic map implicates peripheral immune cells and microglia in susceptibility.	Multiple sclerosis	14,802 European and unknown ancestry cases, 26,703 European and unknown ancestry controls	32,627 European and unknown ancestry cases, 41,672 European and unknown ancestry controls	7p14.1	7	37342861	ELMO1	ELMO1			ENSG00000155849			rs60600003-G	rs60600003	0	60600003	intron_variant	0	NR	5e-19	18.301		1.146	NR	Affymetrix, Illumina [8278136] (imputed)	N	multiple sclerosis	GCST009597	Genome-wide genotyping array
7_37342861	2018-04-25	24076602	Beecham AH	2013-11-01	Nat Genet	www.ncbi.nlm.nih.gov/pubmed/24076602	Analysis of immune-related loci identifies 48 new susceptibility variants for multiple sclerosis.	Multiple sclerosis	14,498 European ancestry cases, 24,091 European ancestry controls	14,802 European ancestry cases, 26,703 European ancestry controls	7p14.1	7	37342861	ELMO1	ELMO1			ENSG00000155849			rs60600003-C	rs60600003	0	60600003	intron_variant	0	0.1	6e-14	13.2218		1.15		Illumina [161311]	N	multiple sclerosis	GCST005531	Targeted genotyping array [ImmunoChip]
7_50200284	2020-02-10	31604244	International Multiple Sclerosis Genetics Consortium	2019-09-01	Science	www.ncbi.nlm.nih.gov/pubmed/31604244	Multiple sclerosis genomic map implicates peripheral immune cells and microglia in susceptibility.	Multiple sclerosis	14,802 European and unknown ancestry cases, 26,703 European and unknown ancestry controls	32,627 European and unknown ancestry cases, 41,672 European and unknown ancestry controls	7p12.2	7	50200284	C7orf72	SPATA48 - AC020743.2	ENSG00000164500	ENSG00000231681		40454	1717	rs10230723-A	rs10230723	0	10230723	regulatory_region_variant	1	NR	8e-11	10.0969		1.0876	NR	Affymetrix, Illumina [8278136] (imputed)	N	multiple sclerosis	GCST009597	Genome-wide genotyping array
7_50285971	2018-04-25	24076602	Beecham AH	2013-11-01	Nat Genet	www.ncbi.nlm.nih.gov/pubmed/24076602	Analysis of immune-related loci identifies 48 new susceptibility variants for multiple sclerosis.	Multiple sclerosis	14,498 European ancestry cases, 24,091 European ancestry controls	14,802 European ancestry cases, 26,703 European ancestry controls	7p12.2	7	50285971	IKZF1	AC020743.3 - IKZF1	ENSG00000235620	ENSG00000185811		10349	18097	rs201847125-G	rs201847125	0	201847125	intergenic_variant	1	0.7	1e-11	11		1.1		Illumina [161311]	N	multiple sclerosis	GCST005531	Targeted genotyping array [ImmunoChip]
7_56083796	2020-02-10	31604244	International Multiple Sclerosis Genetics Consortium	2019-09-01	Science	www.ncbi.nlm.nih.gov/pubmed/31604244	Multiple sclerosis genomic map implicates peripheral immune cells and microglia in susceptibility.	Multiple sclerosis	14,802 European and unknown ancestry cases, 26,703 European and unknown ancestry controls	32,627 European and unknown ancestry cases, 41,672 European and unknown ancestry controls	7p11.2	7	56083796	PHKG1	PHKG1			ENSG00000164776			rs2242508-A	rs2242508	0	2242508	intron_variant	0	NR	3e-07	6.52288		1.05899	NR	Affymetrix, Illumina [8278136] (imputed)	N	multiple sclerosis	GCST009597	Genome-wide genotyping array
7_7228800	2009-01-16	19010793	Baranzini SE	2008-11-14	Hum Mol Genet	www.ncbi.nlm.nih.gov/pubmed/19010793	Genome-wide association analysis of susceptibility and clinical phenotype in multiple sclerosis.	Multiple sclerosis (severity)	794 European ancestry cases, 883 European ancestry controls		7p21.3	7	7228800	C1GALT1	C1GALT1			ENSG00000106392			rs10259085-?	rs10259085	0	10259085	intron_variant	0	0.46	4e-06	5.39794			[NR]	Illumina [551642]	N	multiple sclerosis	GCST000266	Genome-wide genotyping array
7_76321913	2011-06-25	21654844	Briggs FB	2011-06-09	Genes Immun	www.ncbi.nlm.nih.gov/pubmed/21654844	Genome-wide association study of severity in multiple sclerosis.	Multiple sclerosis	1,470 European ancestry cases		7q11.23	7	76321913	LOC100289506	HSPB1 - YWHAG	ENSG00000106211	ENSG00000170027		17618	4886	rs7789940-G	rs7789940	0	7789940	intergenic_variant	1	0.19	6e-06	5.22185	(Extreme)	1.87	[NR]	Affymetrix [2110417] (imputed)	N	multiple sclerosis	GCST001096	Genome-wide genotyping array
7_76323980	2011-06-25	21654844	Briggs FB	2011-06-09	Genes Immun	www.ncbi.nlm.nih.gov/pubmed/21654844	Genome-wide association study of severity in multiple sclerosis.	Multiple sclerosis	1,470 European ancestry cases		7q11.23	7	76323980	LOC100289506	HSPB1 - YWHAG	ENSG00000106211	ENSG00000170027		19685	2819	rs758944-T	rs758944	0	758944	intergenic_variant	1	0.2	8e-06	5.09691	(Continuous)	0.48	[NR] unit increase	Affymetrix [2110417] (imputed)	N	multiple sclerosis	GCST001096	Genome-wide genotyping array
7_76346269	2011-06-25	21654844	Briggs FB	2011-06-09	Genes Immun	www.ncbi.nlm.nih.gov/pubmed/21654844	Genome-wide association study of severity in multiple sclerosis.	Multiple sclerosis	1,470 European ancestry cases		7q11.23	7	76346269	YWHAG	YWHAG			ENSG00000170027			rs7779014-T	rs7779014	0	7779014	intron_variant	0	0.2	8e-06	5.09691	(Continuous)	0.48	[NR] unit increase	Affymetrix [2110417] (imputed)	N	multiple sclerosis	GCST001096	Genome-wide genotyping array
7_76348912	2011-06-25	21654844	Briggs FB	2011-06-09	Genes Immun	www.ncbi.nlm.nih.gov/pubmed/21654844	Genome-wide association study of severity in multiple sclerosis.	Multiple sclerosis	1,470 European ancestry cases		7q11.23	7	76348912	YWHAG	YWHAG			ENSG00000170027			rs17149161-A	rs17149161	0	17149161	intron_variant	0	0.2	6e-06	5.22185	(Extreme)	1.87	[NR]	Affymetrix [2110417] (imputed)	N	multiple sclerosis	GCST001096	Genome-wide genotyping array
8_11427875	2020-02-10	31604244	International Multiple Sclerosis Genetics Consortium	2019-09-01	Science	www.ncbi.nlm.nih.gov/pubmed/31604244	Multiple sclerosis genomic map implicates peripheral immune cells and microglia in susceptibility.	Multiple sclerosis	14,802 European and unknown ancestry cases, 26,703 European and unknown ancestry controls	32,627 European and unknown ancestry cases, 41,672 European and unknown ancestry controls	8p23.1	8	11427875	FAM167A-AS1	FAM167A, FAM167A-AS1, FAM167A-AS1			ENSG00000154319, ENSG00000285275, ENSG00000184608			rs10102600-C	rs10102600	0	10102600	intron_variant	0	NR	1e-06	6		1.06906	NR	Affymetrix, Illumina [8278136] (imputed)	N	multiple sclerosis	GCST009597	Genome-wide genotyping array
8_11458083	2018-04-25	24076602	Beecham AH	2013-11-01	Nat Genet	www.ncbi.nlm.nih.gov/pubmed/24076602	Analysis of immune-related loci identifies 48 new susceptibility variants for multiple sclerosis.	Multiple sclerosis	14,498 European ancestry cases, 24,091 European ancestry controls	14,802 European ancestry cases, 26,703 European ancestry controls	8p23.1	8	11458083	FAM167A	FAM167A			ENSG00000154319			rs75637965-C	rs75637965	0	75637965	intron_variant	0	0.13	9e-06	5.04576		1.08	[1.04-1.11]	Illumina [161311]	N	multiple sclerosis	GCST005531	Targeted genotyping array [ImmunoChip]
8_118379170	2013-06-05	23412934	Gourraud PA	2013-02-13	Brain	www.ncbi.nlm.nih.gov/pubmed/23412934	A genome-wide association study of brain lesion distribution in multiple sclerosis.	Multiple sclerosis	284 European ancestry individuals		8q24.12	8	118379170	SAMD12	SAMD12, AC023590.1			ENSG00000177570, ENSG00000225885			rs17749211-?	rs17749211	0	17749211	3_prime_UTR_variant	0		8e-06	5.09691	(Cluxel size)			Illumina [208975]	N	multiple sclerosis	GCST001860	Genome-wide genotyping array
8_127163451	2020-02-10	31604244	International Multiple Sclerosis Genetics Consortium	2019-09-01	Science	www.ncbi.nlm.nih.gov/pubmed/31604244	Multiple sclerosis genomic map implicates peripheral immune cells and microglia in susceptibility.	Multiple sclerosis	14,802 European and unknown ancestry cases, 26,703 European and unknown ancestry controls	32,627 European and unknown ancestry cases, 41,672 European and unknown ancestry controls	8q24.21	8	127163451	PRNCR1	CASC19, PCAT1			ENSG00000254166, ENSG00000253438			rs735542-A	rs735542	0	735542	intron_variant	0	NR	6e-13	12.2218		1.0728	NR	Affymetrix, Illumina [8278136] (imputed)	N	multiple sclerosis	GCST009597	Genome-wide genotyping array
8_127180736	2018-04-25	24076602	Beecham AH	2013-11-01	Nat Genet	www.ncbi.nlm.nih.gov/pubmed/24076602	Analysis of immune-related loci identifies 48 new susceptibility variants for multiple sclerosis.	Multiple sclerosis	14,498 European ancestry cases, 24,091 European ancestry controls	14,802 European ancestry cases, 26,703 European ancestry controls	8q24.21	8	127180736	intergenic	CASC19, PCAT1			ENSG00000254166, ENSG00000253438			rs2456449-G	rs2456449	0	2456449	intron_variant	0	0.37	2e-09	8.69897		1.08		Illumina [161311]	N	multiple sclerosis	GCST005531	Targeted genotyping array [ImmunoChip]
8_127801845	2020-02-10	31604244	International Multiple Sclerosis Genetics Consortium	2019-09-01	Science	www.ncbi.nlm.nih.gov/pubmed/31604244	Multiple sclerosis genomic map implicates peripheral immune cells and microglia in susceptibility.	Multiple sclerosis	14,802 European and unknown ancestry cases, 26,703 European and unknown ancestry controls	32,627 European and unknown ancestry cases, 41,672 European and unknown ancestry controls	8q24.21	8	127801845	MIR1204	PVT1			ENSG00000249859			rs6990534-G	rs6990534	0	6990534	intron_variant	0	NR	6e-20	19.2218		1.10205	NR	Affymetrix, Illumina [8278136] (imputed)	N	multiple sclerosis	GCST009597	Genome-wide genotyping array
8_127802783	2012-10-24	21833088	Sawcer S	2011-08-11	Nature	www.ncbi.nlm.nih.gov/pubmed/21833088	Genetic risk and a primary role for cell-mediated immune mechanisms in multiple sclerosis.	Multiple sclerosis	9,772 European ancestry cases, 16,849 European ancestry controls	4,218 European ancestry cases, 7,296 European ancestry controls	8q24.21	8	127802783	MYC	PVT1			ENSG00000249859			rs4410871-G	rs4410871	0	4410871	intron_variant	0	NR	8e-09	8.09691		1.11	[1.09-1.12]	Illumina [465434]	N	multiple sclerosis	GCST001198	Genome-wide genotyping array
8_127802783	2018-04-25	24076602	Beecham AH	2013-11-01	Nat Genet	www.ncbi.nlm.nih.gov/pubmed/24076602	Analysis of immune-related loci identifies 48 new susceptibility variants for multiple sclerosis.	Multiple sclerosis	14,498 European ancestry cases, 24,091 European ancestry controls	14,802 European ancestry cases, 26,703 European ancestry controls	8q24.21	8	127802783	MIR1204	PVT1			ENSG00000249859			rs4410871-G	rs4410871	0	4410871	intron_variant	0	0.72	4e-16	15.3979		1.11		Illumina [161311]	N	multiple sclerosis	GCST005531	Targeted genotyping array [ImmunoChip]
8_128064205	2020-02-10	31604244	International Multiple Sclerosis Genetics Consortium	2019-09-01	Science	www.ncbi.nlm.nih.gov/pubmed/31604244	Multiple sclerosis genomic map implicates peripheral immune cells and microglia in susceptibility.	Multiple sclerosis	14,802 European and unknown ancestry cases, 26,703 European and unknown ancestry controls	32,627 European and unknown ancestry cases, 41,672 European and unknown ancestry controls	8q24.21	8	128064205	PVT1	PVT1			ENSG00000249859			rs13254990-T	rs13254990	0	13254990	intron_variant	0	NR	6e-08	7.22185		1.06326	NR	Affymetrix, Illumina [8278136] (imputed)	N	multiple sclerosis	GCST009597	Genome-wide genotyping array
8_128146699	2018-04-25	24076602	Beecham AH	2013-11-01	Nat Genet	www.ncbi.nlm.nih.gov/pubmed/24076602	Analysis of immune-related loci identifies 48 new susceptibility variants for multiple sclerosis.	Multiple sclerosis	14,498 European ancestry cases, 24,091 European ancestry controls	14,802 European ancestry cases, 26,703 European ancestry controls	8q24.21	8	128146699	MIR1208	PVT1			ENSG00000249859			rs759648-C	rs759648	0	759648	intron_variant	0	0.31	5e-10	9.30103		1.08		Illumina [161311]	N	multiple sclerosis	GCST005531	Targeted genotyping array [ImmunoChip]
8_128180025	2012-10-24	21833088	Sawcer S	2011-08-11	Nature	www.ncbi.nlm.nih.gov/pubmed/21833088	Genetic risk and a primary role for cell-mediated immune mechanisms in multiple sclerosis.	Multiple sclerosis	9,772 European ancestry cases, 16,849 European ancestry controls	4,218 European ancestry cases, 7,296 European ancestry controls	8q24.21	8	128180025	PVT1	PVT1			ENSG00000249859			rs2019960-G	rs2019960	0	2019960	intron_variant	0	NR	5e-09	8.30103	(Conditioned on rs4410871)	1.12	[1.1-1.13]	Illumina [465434]	N	multiple sclerosis	GCST001198	Genome-wide genotyping array
8_130080167	2009-06-30	19525955	Bahlo M	2009-06-14	Nat Genet	www.ncbi.nlm.nih.gov/pubmed/19525955	Genome-wide association study identifies new multiple sclerosis susceptibility loci on chromosomes 12 and 20.	Multiple sclerosis	1,618 European ancestry cases, 3,413 European ancestry controls	2,256 European ancestry cases, 2,310 European ancestry controls	8q24.21	8	130080167	ASAP1, DDEF1	ASAP1			ENSG00000153317			rs6984045-C	rs6984045	0	6984045	intron_variant	0	0.02	2e-06	5.69897		1.59	[NR]	Illumina [302098]	N	multiple sclerosis	GCST000425	Genome-wide genotyping array
8_133041985	2020-02-10	31604244	International Multiple Sclerosis Genetics Consortium	2019-09-01	Science	www.ncbi.nlm.nih.gov/pubmed/31604244	Multiple sclerosis genomic map implicates peripheral immune cells and microglia in susceptibility.	Multiple sclerosis	14,802 European and unknown ancestry cases, 26,703 European and unknown ancestry controls	32,627 European and unknown ancestry cases, 41,672 European and unknown ancestry controls	8q24.22	8	133041985	SLA, TG	SLA, TG			ENSG00000155926, ENSG00000042832			rs2741190-C	rs2741190	0	2741190	intron_variant	0	NR	7e-06	5.1549		1.0531	NR	Affymetrix, Illumina [8278136] (imputed)	N	multiple sclerosis	GCST009597	Genome-wide genotyping array
8_143912625	2020-02-10	31604244	International Multiple Sclerosis Genetics Consortium	2019-09-01	Science	www.ncbi.nlm.nih.gov/pubmed/31604244	Multiple sclerosis genomic map implicates peripheral immune cells and microglia in susceptibility.	Multiple sclerosis	14,802 European and unknown ancestry cases, 26,703 European and unknown ancestry controls	32,627 European and unknown ancestry cases, 41,672 European and unknown ancestry controls	8q24.3	8	143912625	EPPK1	AC109322.2 - PLEC	ENSG00000288096	ENSG00000178209		11037	2522	rs3923387-T	rs3923387	0	3923387	intergenic_variant	1	NR	2e-08	7.69897		1.0639	NR	Affymetrix, Illumina [8278136] (imputed)	N	multiple sclerosis	GCST009597	Genome-wide genotyping array
8_1935186	2013-06-05	23412934	Gourraud PA	2013-02-13	Brain	www.ncbi.nlm.nih.gov/pubmed/23412934	A genome-wide association study of brain lesion distribution in multiple sclerosis.	Multiple sclerosis	284 European ancestry individuals		8p23.3	8	1935186	ARHGEF10	ARHGEF10, ARHGEF10, AC019257.8			ENSG00000274726, ENSG00000104728, ENSG00000283239			rs13279485-?	rs13279485	0	13279485	non_coding_transcript_exon_variant	0		1e-06	6	(Cluxel size)			Illumina [208975]	N	multiple sclerosis	GCST001860	Genome-wide genotyping array
8_3970616	2009-01-16	19010793	Baranzini SE	2008-11-14	Hum Mol Genet	www.ncbi.nlm.nih.gov/pubmed/19010793	Genome-wide association analysis of susceptibility and clinical phenotype in multiple sclerosis.	Multiple sclerosis	978 European ancestry cases, 883 European ancestry controls		8p23.2	8	3970616	CSMD1	CSMD1			ENSG00000183117			rs1529316-?	rs1529316	0	1529316	intron_variant	0	0.47	2e-06	5.69897		1.36	[NR]	Illumina [551642]	N	multiple sclerosis	GCST000269	Genome-wide genotyping array
8_60927999	2020-02-10	31604244	International Multiple Sclerosis Genetics Consortium	2019-09-01	Science	www.ncbi.nlm.nih.gov/pubmed/31604244	Multiple sclerosis genomic map implicates peripheral immune cells and microglia in susceptibility.	Multiple sclerosis	14,802 European and unknown ancestry cases, 26,703 European and unknown ancestry controls	32,627 European and unknown ancestry cases, 41,672 European and unknown ancestry controls	8q12.2	8	60927999	CHD7	AC022182.1			ENSG00000254777			rs13257990-C	rs13257990	0	13257990	intron_variant	0	NR	6e-06	5.22185		1.0912	NR	Affymetrix, Illumina [8278136] (imputed)	N	multiple sclerosis	GCST009597	Genome-wide genotyping array
8_70306125	2018-04-25	24076602	Beecham AH	2013-11-01	Nat Genet	www.ncbi.nlm.nih.gov/pubmed/24076602	Analysis of immune-related loci identifies 48 new susceptibility variants for multiple sclerosis.	Multiple sclerosis	14,498 European ancestry cases, 24,091 European ancestry controls	14,802 European ancestry cases, 26,703 European ancestry controls	8q13.3	8	70306125	NCOA2	NCOA2			ENSG00000140396			rs13260060-A	rs13260060	0	13260060	intron_variant	0	0.1	7e-07	6.1549		1.1	[1.06-1.14]	Illumina [161311]	N	multiple sclerosis	GCST005531	Targeted genotyping array [ImmunoChip]
8_70529879	2020-02-10	31604244	International Multiple Sclerosis Genetics Consortium	2019-09-01	Science	www.ncbi.nlm.nih.gov/pubmed/31604244	Multiple sclerosis genomic map implicates peripheral immune cells and microglia in susceptibility.	Multiple sclerosis	14,802 European and unknown ancestry cases, 26,703 European and unknown ancestry controls	32,627 European and unknown ancestry cases, 41,672 European and unknown ancestry controls	8q13.3	8	70529879	LOC101926892	AC120194.1			ENSG00000287230			rs7830997-A	rs7830997	0	7830997	intron_variant	0	NR	9e-08	7.04576		1.06259	NR	Affymetrix, Illumina [8278136] (imputed)	N	multiple sclerosis	GCST009597	Genome-wide genotyping array
8_78488803	2012-10-24	21833088	Sawcer S	2011-08-11	Nature	www.ncbi.nlm.nih.gov/pubmed/21833088	Genetic risk and a primary role for cell-mediated immune mechanisms in multiple sclerosis.	Multiple sclerosis	9,772 European ancestry cases, 16,849 European ancestry controls	4,218 European ancestry cases, 7,296 European ancestry controls	8q21.13	8	78488803	IL7, PKIA	PKIA-AS1			ENSG00000254266			rs1520333-G	rs1520333	0	1520333	intron_variant	0	NR	2e-07	6.69897		1.1	[1.08-1.11]	Illumina [465434]	N	multiple sclerosis	GCST001198	Genome-wide genotyping array
8_78504987	2020-02-10	31604244	International Multiple Sclerosis Genetics Consortium	2019-09-01	Science	www.ncbi.nlm.nih.gov/pubmed/31604244	Multiple sclerosis genomic map implicates peripheral immune cells and microglia in susceptibility.	Multiple sclerosis	14,802 European and unknown ancestry cases, 26,703 European and unknown ancestry controls	32,627 European and unknown ancestry cases, 41,672 European and unknown ancestry controls	8q21.13	8	78504987	LOC102724874	PKIA-AS1			ENSG00000254266			rs28703878-G	rs28703878	0	28703878	intron_variant	0	NR	5e-22	21.301		1.10791	NR	Affymetrix, Illumina [8278136] (imputed)	N	multiple sclerosis	GCST009597	Genome-wide genotyping array
[truncated: 58 more rows]

## Sheet: S2. Diseases GWAS references
Supplementary Table S2. GWAS Catalog References for diseases considered in Supplementary Figure S1.
[truncated: 16 more rows]

[truncated: 7 more sheets: S3. Enhancers, DB references, S4. ROI<>DB, S5. DBR references, S6. Top10 by transducer, S7. Top shared cell types, S8. ABC on coloc, S9. ABC hotspots]
